# Supplementary material for: Diethyl (1-hydr­oxy-1,2-diphenyl­ethyl)phospho­nate
Source: Acta Crystallogr Sect E Struct Rep Online. 2009 May 7;65(Pt 6):o1203. doi: 10.1107/S160053680901602X (PMC2969590; doi:10.1107/S160053680901602X)
Supplement: Supplementary file 2 [file e-65-o1203-Isup2.hkl]

#
# h,k,l, Fc-squared, Fo-squared, sigma(Fo-squared) and status flag
#
data_I
_shelx_title ' NCAN2 in C2/c'
_shelx_refln_list_code          4
_shelx_F_calc_maximum      365.87
_exptl_crystal_F_000      1424.00
_reflns_d_resolution_high  0.7591
 
loop_
 _symmetry_equiv_pos_as_xyz
 'x, y, z'
 '-x, y, -z+1/2'
 'x+1/2, y+1/2, z'
 '-x+1/2, y+1/2, -z+1/2'
 '-x, -y, -z'
 'x, -y, z-1/2'
 '-x+1/2, -y+1/2, -z'
 'x+1/2, -y+1/2, z-1/2'
 
_cell_length_a    23.8545
_cell_length_b    10.6663
_cell_length_c    18.4994
_cell_angle_alpha  90.000
_cell_angle_beta  129.451
_cell_angle_gamma  90.000
 
_shelx_F_squared_multiplier     1.000
 
loop_
 _refln_index_h
 _refln_index_k
 _refln_index_l
 _refln_F_squared_calc
 _refln_F_squared_meas
 _refln_F_squared_sigma
 _refln_observed_status
   2   0   0    82164.36    50022.53   1626.61 o
   4   0   0     1766.52     1883.69     27.33 o
   6   0   0     5811.44     6504.18     82.23 o
   8   0   0    10207.64     9125.82    114.46 o
  10   0   0     1078.78     1541.60     24.03 o
  12   0   0      255.21      329.91      8.85 o
  14   0   0       80.12      125.05     10.66 o
  16   0   0      294.32      371.45     17.11 o
  18   0   0        1.09       15.08      9.42 o
  20   0   0      197.31      226.40     28.81 o
  22   0   0        0.04       -2.16     16.87 o
  24   0   0        2.16       -7.42     17.00 o
   1   1   0     4458.12     4698.39    124.55 o
   3   1   0    35496.12    37412.99    331.30 o
   5   1   0    29817.02    32102.58    323.58 o
   7   1   0     1693.62     1434.05     18.93 o
   9   1   0     2699.66     2312.33     25.51 o
  11   1   0      585.76      561.38      8.79 o
  13   1   0      220.91      172.17      5.34 o
  15   1   0     1328.16     1284.24     17.66 o
  17   1   0      735.05      773.31     23.81 o
  19   1   0      226.72      264.35     12.08 o
  21   1   0        3.65       14.85     10.57 o
  23   1   0        0.67        9.89     12.12 o
   0   2   0     6900.15     6680.24     72.79 o
   2   2   0    52359.58    51928.13    418.28 o
   4   2   0     3821.18     4141.34     36.31 o
   6   2   0      217.48      214.31      4.69 o
   8   2   0     2519.11     2864.14     33.64 o
  10   2   0      246.55      135.97      4.43 o
  12   2   0      206.99      243.46      6.55 o
  14   2   0        0.01       -3.69      3.69 o
  16   2   0        2.23       12.09      6.58 o
  18   2   0       20.57       -6.30      7.78 o
  20   2   0       74.18       94.60     11.53 o
  22   2   0       62.73       69.81     12.18 o
  24   2   0       17.30       10.63     13.32 o
   1   3   0     7782.59     7705.49     61.56 o
   3   3   0     1568.54     1207.89     12.05 o
   5   3   0     1746.23     1856.50     18.59 o
   7   3   0     1410.21     1389.03     15.25 o
   9   3   0      311.49      361.92      7.47 o
  11   3   0        0.58        0.41      3.16 o
  13   3   0      934.39      984.02     16.80 o
  15   3   0      762.78      772.67     15.90 o
  17   3   0      135.85      151.31     11.12 o
  19   3   0        2.06       -8.33      8.33 o
  21   3   0       11.81       28.22     10.90 o
  23   3   0        0.91        9.44     24.20 o
   0   4   0     7176.02     7820.44     92.30 o
   2   4   0       31.98       -1.84      2.18 o
   4   4   0      202.59      400.65      7.01 o
   6   4   0      611.68      868.15     11.80 o
   8   4   0       19.52        1.42      2.97 o
  10   4   0       25.38       24.45      3.44 o
  12   4   0      138.25       86.39      5.08 o
  14   4   0      162.83      181.07      6.76 o
  16   4   0      269.77      198.78     10.14 o
  18   4   0      163.75      144.51     11.63 o
  20   4   0        5.47        2.34     11.34 o
  22   4   0       62.23       81.89     12.75 o
   1   5   0       13.79        9.67      2.85 o
   3   5   0      450.11      321.32      6.59 o
   5   5   0      398.55      372.57      8.32 o
   7   5   0     3222.36     2995.20     33.02 o
   9   5   0      488.28      430.78      9.25 o
  11   5   0      476.53      456.82     10.71 o
  13   5   0     1887.68     1927.59     26.95 o
  15   5   0       95.57      157.13      8.53 o
  17   5   0       14.55        3.61      6.54 o
  19   5   0       17.92       37.70     11.00 o
  21   5   0        0.04        8.77     10.88 o
   0   6   0     2084.00     2380.33     45.99 o
   2   6   0       84.49       49.22      3.72 o
   4   6   0     3322.64     3177.77     35.56 o
   6   6   0     3212.63     3069.45     36.80 o
   8   6   0     4036.00     3875.58     44.69 o
  10   6   0      229.33      203.32      7.31 o
  12   6   0        0.01       10.28      5.94 o
  14   6   0       17.12        2.99      7.69 o
  16   6   0       12.52        0.08      7.03 o
  18   6   0        5.15        8.77     10.32 o
  20   6   0        6.50       15.35      9.51 o
   1   7   0       43.81       95.95      5.37 o
   3   7   0       55.82       54.96      5.59 o
   5   7   0      408.84      592.17     11.91 o
   7   7   0      656.21      775.48     15.01 o
   9   7   0     1443.28     1347.23     22.01 o
  11   7   0     1336.11     1132.15     23.35 o
  13   7   0       19.94        5.68      6.99 o
  15   7   0       26.07       53.67      9.85 o
  17   7   0        6.22        6.49      9.18 o
  19   7   0        9.90       23.74     10.29 o
  21   7   0        0.00      -19.97     22.81 o
   0   8   0      369.91      398.94     16.68 o
   2   8   0      539.96      587.61     12.97 o
   4   8   0       78.07      114.13      6.81 o
   6   8   0     1231.38     1191.33     20.01 o
   8   8   0     1657.63     1381.53     31.78 o
  10   8   0      879.29      777.23     22.15 o
  12   8   0        3.05       -0.63      8.10 o
  14   8   0       11.27       17.79      9.58 o
  16   8   0       12.48        8.08     13.01 o
  18   8   0        0.09        8.46     10.59 o
   1   9   0       91.76       46.53      8.47 o
   3   9   0        2.19       -7.07      7.07 o
   5   9   0       82.67       40.96      8.55 o
   7   9   0        4.46       -6.25      8.34 o
   9   9   0      219.79      211.18     16.64 o
  11   9   0        2.66        3.63     10.25 o
  13   9   0        6.59       12.30     10.52 o
  15   9   0        0.53       10.50     10.63 o
  17   9   0        0.05       -6.31     10.91 o
   0  10   0      336.49      279.13     19.77 o
   2  10   0      244.57      258.78     14.46 o
   4  10   0        0.08        0.66      9.83 o
   6  10   0      159.11      160.98     14.33 o
   8  10   0        4.02       -1.54     10.26 o
  10  10   0        3.86      -10.08     10.08 o
  12  10   0       58.39       69.89     20.71 o
  14  10   0        6.99        2.27     13.09 o
  16  10   0        3.17        3.78     13.79 o
   1  11   0      168.18      155.11     17.90 o
   3  11   0       88.70      100.86     14.58 o
   5  11   0       26.19       -2.80     26.55 o
   7  11   0       57.61       30.81     12.19 o
   9  11   0       69.06      100.44     14.73 o
  11  11   0        1.24        0.46     22.33 o
  13  11   0        9.11       -4.32     25.99 o
  15  11   0        6.25       -6.51     22.94 o
   0  12   0       17.81       26.18     23.35 o
   2  12   0        5.24        1.05     16.97 o
   4  12   0        3.00        5.73     12.92 o
   6  12   0       23.30       25.50     16.67 o
   8  12   0        0.13       10.51     14.81 o
  10  12   0        0.53       -8.86     15.32 o
  12  12   0        2.27       -5.95     15.26 o
   1  13   0       15.97       31.12     19.12 o
   3  13   0        7.72       39.11     19.70 o
   5  13   0        0.16       12.50     19.84 o
   7  13   0        0.37       10.13     16.14 o
   9  13   0        0.42       -9.03     15.42 o
   0  14   0       12.99        9.99     26.04 o
 -25   1   1        1.64       -0.27     20.65 o
 -23   1   1        3.58       -3.73     12.15 o
 -21   1   1       37.17       41.66     11.22 o
 -19   1   1      108.48      105.10     21.22 o
 -17   1   1        5.22        8.28      7.17 o
 -15   1   1      442.19      446.51     10.13 o
 -13   1   1      491.14      355.01      8.23 o
 -11   1   1      133.95      109.36      3.85 o
  -9   1   1     6504.34     6952.67     64.55 o
  -7   1   1    12180.78    12731.04    103.87 o
  -5   1   1      946.01      970.96      9.27 o
  -3   1   1        1.01       -1.20      1.60 o
  -1   1   1     6694.95     6686.18    103.94 o
   1   1   1     5675.82     5554.45     75.36 o
   3   1   1    35590.04    38087.62    467.03 o
   5   1   1     3198.55     3237.95     36.51 o
   7   1   1     2393.33     2595.06     32.09 o
   9   1   1      604.42      692.25     11.08 o
  11   1   1     2048.20     2053.30     25.01 o
  13   1   1       21.07       13.82      3.25 o
  15   1   1       33.74       20.63      5.12 o
  17   1   1        1.07        6.79      6.16 o
  19   1   1       53.66       56.93      8.38 o
  21   1   1        0.50       -7.82      7.82 o
  23   1   1        9.32       12.31     11.17 o
 -24   2   1        9.32       19.72     13.84 o
 -22   2   1       13.28       -0.58     10.65 o
 -20   2   1        1.66       -8.27      8.27 o
 -18   2   1       39.14       29.39      8.86 o
 -16   2   1       33.49       19.61      6.34 o
 -14   2   1        3.78        3.47      4.18 o
 -12   2   1        9.92        1.57      3.08 o
 -10   2   1       63.48       67.70      2.91 o
  -8   2   1     2954.98     3516.93     32.72 o
  -6   2   1     3143.38     3300.97     29.56 o
  -4   2   1     8776.12     9183.53     72.61 o
  -2   2   1     1841.33     2114.90     17.96 o
   0   2   1       60.51       79.76      2.23 o
   2   2   1      968.86      885.20      9.58 o
   4   2   1        0.10       -1.88      2.29 o
   6   2   1     1181.28     1224.76     17.17 o
   8   2   1     2453.11     2634.65     33.10 o
  10   2   1      819.32      730.39     13.88 o
  12   2   1      564.98      643.36     10.75 o
  14   2   1      112.39      180.27      7.28 o
  16   2   1       26.12       24.86      6.62 o
  18   2   1      219.09      229.92     13.53 o
  20   2   1        1.13        3.10      8.49 o
  22   2   1       14.67       17.03     13.26 o
 -23   3   1       11.19       31.84     12.03 o
 -21   3   1        0.21       -9.73      9.73 o
 -19   3   1        2.85       -1.46      8.34 o
 -17   3   1        0.42        8.97      8.20 o
 -15   3   1      137.25      109.58      6.42 o
 -13   3   1        8.68       -2.51      3.45 o
 -11   3   1      533.55      577.31      9.47 o
  -9   3   1      790.26      982.10     12.64 o
  -7   3   1     2035.17     1936.42     20.58 o
  -5   3   1     3844.12     3820.49     34.16 o
  -3   3   1     9142.74     9053.22     69.77 o
  -1   3   1     2960.71     2983.41     24.48 o
   1   3   1     4882.46     4799.40     40.73 o
   3   3   1     3125.54     3421.99     30.83 o
   5   3   1     5693.66     5117.08     48.78 o
   7   3   1     7548.79     8146.83     90.14 o
   9   3   1     1647.96     2123.17     28.90 o
  11   3   1      128.47       81.82      5.24 o
  13   3   1      322.55      236.43      7.09 o
  15   3   1       24.19       21.07      4.94 o
  17   3   1       20.53       29.63      8.06 o
  19   3   1        1.84        8.78      8.17 o
  21   3   1       10.01        0.45     18.91 o
 -24   4   1       25.26       38.91     14.89 o
 -22   4   1        0.98      -10.56     10.56 o
 -20   4   1        7.38       -6.18      9.77 o
 -18   4   1        2.32        1.31      8.29 o
 -16   4   1      113.81       84.20     10.23 o
 -14   4   1      146.85      112.38      6.11 o
 -12   4   1      947.06      825.03     13.47 o
 -10   4   1      475.25      469.31      8.23 o
  -8   4   1     2509.26     2630.65     29.08 o
  -6   4   1     2340.30     2528.34     29.76 o
  -4   4   1     2674.17     3023.66     27.23 o
  -2   4   1      518.77      496.31      7.47 o
   0   4   1      287.37      354.18      5.82 o
   2   4   1       77.03       68.49      3.44 o
   4   4   1      100.01       79.10      3.53 o
   6   4   1      759.46      842.01     15.93 o
   8   4   1     1524.99     1662.18     20.66 o
  10   4   1       32.03       63.82      4.55 o
  12   4   1        0.89       -3.89      3.89 o
  14   4   1       15.39        3.13      7.54 o
  16   4   1        7.00        2.42      5.16 o
  18   4   1        6.79        2.96      8.64 o
  20   4   1      102.93      133.03     14.66 o
  22   4   1        0.79      -15.85     15.85 o
 -23   5   1       35.01       49.41     17.77 o
 -21   5   1        4.26        8.97     11.27 o
 -19   5   1       27.64        5.72      8.57 o
 -17   5   1      137.53      122.73     16.44 o
 -15   5   1      658.68      668.80     15.48 o
 -13   5   1       54.92       46.10      5.55 o
 -11   5   1      487.63      400.86      8.64 o
  -9   5   1       10.23       -3.51      3.84 o
  -7   5   1        2.65        5.65      2.81 o
  -5   5   1       32.44       55.75      3.74 o
  -3   5   1     4215.05     4082.31     37.75 o
  -1   5   1     9139.49     9823.71     85.53 o
   1   5   1     1023.35      956.61     13.78 o
   3   5   1        0.46       -1.58      2.92 o
   5   5   1        9.33       17.95      3.00 o
   7   5   1      174.98      245.17      6.53 o
   9   5   1       98.79       50.91      4.74 o
  11   5   1       37.19       45.52      6.51 o
  13   5   1        0.06        4.73      4.62 o
  15   5   1        1.90        1.39      5.51 o
  17   5   1       28.45       23.21      6.68 o
  19   5   1       12.30        2.70     11.74 o
  21   5   1       50.53       26.30     19.84 o
 -22   6   1       21.30       42.04     17.86 o
 -20   6   1        7.15        9.81      9.70 o
 -18   6   1       24.77        1.73     12.95 o
 -16   6   1       51.81       22.01      7.84 o
 -14   6   1      430.96      403.56     15.52 o
 -12   6   1        0.75       12.30      5.12 o
 -10   6   1      891.54      780.43     14.23 o
  -8   6   1      683.51      750.64     13.98 o
  -6   6   1       77.72      166.55      6.27 o
  -4   6   1      883.19      933.30     13.73 o
  -2   6   1     1844.28     1733.87     19.97 o
   0   6   1       18.74       14.19      3.34 o
   2   6   1       23.71       13.22      3.65 o
   4   6   1     1092.35     1207.39     16.84 o
   6   6   1     2293.50     2624.49     32.01 o
   8   6   1       78.09      128.47      5.82 o
  10   6   1      973.26      899.22     16.55 o
  12   6   1       39.44       33.97      6.23 o
  14   6   1      103.65       80.77      7.99 o
  16   6   1       18.60       12.65      6.91 o
  18   6   1       99.46      104.32     10.64 o
  20   6   1        2.80       -8.64     17.54 o
 -21   7   1       13.73       19.87     11.23 o
 -19   7   1        9.87       13.36     10.12 o
 -17   7   1        6.39       -8.64      8.64 o
 -15   7   1        0.35       10.52      8.41 o
 -13   7   1       70.78       34.89      7.94 o
 -11   7   1       59.64       47.84     12.68 o
  -9   7   1      314.32      245.50      8.18 o
  -7   7   1       20.47       10.82      4.59 o
  -5   7   1        2.13        0.82      4.07 o
  -3   7   1      374.04      461.39     10.33 o
  -1   7   1     1304.96     1344.60     18.96 o
   1   7   1       12.42        1.30      3.95 o
   3   7   1      529.45      586.53     12.45 o
   5   7   1     1838.43     1900.68     24.57 o
   7   7   1     1014.00      897.11     15.19 o
   9   7   1      169.43      206.63     10.19 o
  11   7   1        0.49        4.19      7.47 o
  13   7   1       32.16       12.88      7.54 o
  15   7   1       23.09       27.45      9.05 o
  17   7   1       18.14       21.41      9.61 o
  19   7   1        6.15       17.10      9.66 o
 -20   8   1        7.41       19.50     12.39 o
 -18   8   1       53.53       72.06     12.36 o
 -16   8   1       97.73       96.40     12.59 o
 -14   8   1       20.37       28.07     10.24 o
 -12   8   1      393.58      466.56     17.96 o
 -10   8   1       80.35       99.07     12.46 o
  -8   8   1        0.13       -6.26      6.26 o
  -6   8   1       53.65       13.56      5.42 o
  -4   8   1      159.25      149.73      7.11 o
  -2   8   1       50.17       78.45      6.75 o
   0   8   1        0.01       -4.61      4.61 o
   2   8   1       66.40       72.42      6.32 o
   4   8   1      391.27      380.48     10.68 o
   6   8   1      769.33      749.03     22.65 o
   8   8   1     1765.07     1598.34     33.50 o
  10   8   1      752.88      760.24     21.90 o
  12   8   1      182.94      180.70     13.29 o
  14   8   1      192.13      197.62     17.88 o
  16   8   1       97.61      142.17     13.50 o
  18   8   1       13.57       12.10     10.97 o
 -19   9   1        9.68       -6.00     12.93 o
 -17   9   1        6.84       11.03     11.69 o
 -15   9   1        3.38       -8.82     10.67 o
 -13   9   1       21.25       18.96      9.64 o
 -11   9   1      332.47      387.88     19.58 o
  -9   9   1      378.09      412.40     17.21 o
  -7   9   1      811.06      895.64     24.41 o
  -5   9   1      705.44      660.42     17.54 o
  -3   9   1      560.62      452.12     14.61 o
  -1   9   1     1169.01     1032.49     23.11 o
   1   9   1     2771.40     2506.80     38.67 o
   3   9   1     2939.55     2631.92     40.21 o
   5   9   1      984.80      758.19     22.43 o
   7   9   1      459.30      474.80     18.77 o
   9   9   1       59.45       84.84     10.91 o
  11   9   1        2.96      -10.16     11.96 o
  13   9   1        0.46       -8.65      9.89 o
  15   9   1       14.43      -10.45     10.45 o
  17   9   1       11.88       16.92     11.75 o
 -16  10   1      182.37      187.25     19.61 o
 -14  10   1      151.26      192.11     19.25 o
 -12  10   1      229.55      250.05     18.21 o
 -10  10   1      130.36      150.75     17.67 o
  -8  10   1       19.19       19.12     10.77 o
  -6  10   1        0.97        0.82      9.76 o
  -4  10   1        0.02        2.95      8.51 o
  -2  10   1      108.47      149.05     11.12 o
   0  10   1      206.35      162.69     12.40 o
   2  10   1        6.37       -0.10      8.80 o
   4  10   1       93.53       93.07     18.78 o
   6  10   1      124.05       98.08     12.82 o
   8  10   1      198.44      172.61     15.28 o
  10  10   1       37.74       53.20     11.45 o
  12  10   1      131.64      172.48     16.09 o
  14  10   1       58.10       50.71     13.29 o
  16  10   1        1.48       -3.99     17.27 o
 -15  11   1       26.80       58.99     16.95 o
 -13  11   1       62.16       77.94     24.26 o
 -11  11   1        6.73       30.21     14.60 o
  -9  11   1       37.32       39.65     13.63 o
  -7  11   1      168.14      170.92     15.97 o
  -5  11   1      187.12      186.75     16.15 o
  -3  11   1      388.99      349.53     46.44 o
  -1  11   1      547.73      550.71     25.52 o
   1  11   1      464.11      486.96     36.28 o
   3  11   1      555.87      540.84     26.14 o
   5  11   1      328.59      304.29     18.94 o
   7  11   1       13.97       25.68     12.18 o
   9  11   1       63.85       94.59     14.42 o
  11  11   1        2.14       12.86     21.59 o
  13  11   1       46.39       40.62     19.43 o
 -12  12   1       99.46      142.22     25.38 o
 -10  12   1       31.73       48.95     20.32 o
  -8  12   1       27.47       11.11     14.79 o
  -6  12   1       43.32       51.56     16.49 o
  -4  12   1        7.77       15.86     15.82 o
  -2  12   1        0.00      -14.79     14.79 o
   0  12   1       11.36       22.40     18.62 o
   2  12   1        1.48       10.62     14.25 o
   4  12   1        0.72       -6.84     20.03 o
   6  12   1       13.92       24.80     14.80 o
   8  12   1       23.83       46.20     14.28 o
  10  12   1       91.45      130.72     53.51 o
  -9  13   1       37.82       50.51     23.04 o
  -7  13   1       21.95       -5.51     15.33 o
  -5  13   1       52.97       84.42     22.83 o
  -3  13   1      109.18      162.51     25.24 o
  -1  13   1      135.30      148.25     24.03 o
   1  13   1      157.19      195.93     26.91 o
   3  13   1       76.44       96.58     23.33 o
   5  13   1       41.28       35.06     17.39 o
   7  13   1        6.99       -9.79     20.79 o
  -2  14   1        1.30      -20.31     20.31 o
   0  14   1       11.23        0.36     20.46 o
 -24   0   2       45.82       46.15     21.32 o
 -22   0   2       13.77       50.47     19.70 o
 -20   0   2      247.64      314.55     28.74 o
 -18   0   2      767.44     1113.28     53.98 o
 -16   0   2     1479.66     1883.14     36.99 o
 -14   0   2      215.48      162.45      8.20 o
 -12   0   2     1175.99      985.85     20.36 o
 -10   0   2     2609.86     2341.13     46.48 o
  -8   0   2     8637.44     9824.29    122.23 o
  -6   0   2     4305.60     4100.40     52.72 o
  -4   0   2   133863.42   130515.41   1996.42 o
  -2   0   2    35749.22    37145.88    809.39 o
   0   0   2     5404.06     5719.64    104.74 o
   2   0   2     7236.87     7254.88    115.07 o
   4   0   2    15032.88    15980.83    413.20 o
   6   0   2      777.33      735.85     19.75 o
   8   0   2        3.05       -0.24      3.33 o
  10   0   2      345.77      347.65      9.41 o
  12   0   2        3.29        1.24      5.28 o
  14   0   2        3.54       -4.59      5.89 o
  16   0   2       92.12       30.52      8.76 o
  18   0   2       93.09       58.49     10.31 o
  20   0   2        1.86       -9.19      9.19 o
  22   0   2       33.44       32.59     14.00 o
 -25   1   2        3.33       -2.65     19.16 o
 -23   1   2       72.83      128.53     19.03 o
 -21   1   2      204.12      291.52     27.33 o
 -19   1   2      241.26      232.80     15.00 o
 -17   1   2      464.85      479.35     19.48 o
 -15   1   2      296.82      278.29      7.78 o
 -13   1   2      364.55      466.42     10.09 o
 -11   1   2       84.37       66.68      3.53 o
  -9   1   2      323.93      225.31      7.39 o
  -7   1   2      215.17      154.08      3.44 o
  -5   1   2       19.53       -1.53      1.53 o
  -3   1   2     7483.81     7522.81     73.25 o
  -1   1   2    12055.80    11960.20    174.22 o
   1   1   2       22.46        0.44      1.86 o
   3   1   2      262.75      311.02      8.21 o
   5   1   2       63.10       35.24      3.18 o
   7   1   2      106.27       97.88      4.13 o
   9   1   2      279.47      316.99      7.46 o
  11   1   2      708.62      599.40      9.57 o
  13   1   2     1737.36     1569.70     25.15 o
  15   1   2      889.82      915.99     15.94 o
  17   1   2       99.73       96.10      7.44 o
  19   1   2        0.50       -6.32      6.32 o
  21   1   2       13.38       33.94      8.68 o
 -24   2   2        7.37       36.00     27.53 o
 -22   2   2        7.38       -0.92     26.72 o
 -20   2   2        5.33       -0.88      9.62 o
 -18   2   2       11.08       41.01     12.99 o
 -16   2   2       83.68       41.00      6.11 o
 -14   2   2        4.92        2.22      3.54 o
 -12   2   2      194.81      362.25      7.65 o
 -10   2   2       26.10       67.96      3.61 o
  -8   2   2      791.54      855.50     10.68 o
  -6   2   2    12219.21    12948.31    101.83 o
  -4   2   2      719.24      900.03      9.00 o
  -2   2   2    72868.05    71509.53    575.61 o
   0   2   2    45102.94    43586.60    417.59 o
   2   2   2      129.26      224.95      4.03 o
   4   2   2     9835.18    10062.69    109.74 o
   6   2   2     1808.96     1852.37     43.31 o
   8   2   2      773.38      710.88     30.59 o
  10   2   2      218.33      219.74      6.11 o
  12   2   2        0.91        0.47      3.37 o
  14   2   2        2.71       -4.16      4.16 o
  16   2   2       63.46       27.83      5.62 o
  18   2   2        5.32        1.46      6.51 o
  20   2   2        9.52       -0.52      7.44 o
  22   2   2        0.23       -2.79     15.29 o
 -25   3   2       24.00       27.84     15.46 o
 -23   3   2        8.48       29.98     13.94 o
 -21   3   2        9.23       25.47     11.24 o
 -19   3   2      104.71       93.66     10.97 o
 -17   3   2      292.77      310.07     14.88 o
 -15   3   2      983.83     1003.14     16.90 o
 -13   3   2     1055.55     1104.48     15.75 o
 -11   3   2     2533.82     2536.22     26.81 o
  -9   3   2     5462.37     6031.61     57.89 o
  -7   3   2     9654.51    10582.05     97.99 o
  -5   3   2      576.67      512.85      6.77 o
  -3   3   2     7913.21     8020.95     64.27 o
  -1   3   2       19.74       28.16      2.33 o
   1   3   2      458.65      559.00      8.00 o
   3   3   2      922.99     1112.29     13.38 o
   5   3   2       13.45        0.41      3.22 o
   7   3   2      138.08      239.65      6.27 o
   9   3   2      303.74      266.85     11.01 o
  11   3   2      726.99      769.94     21.36 o
  13   3   2      622.55      718.53     15.77 o
  15   3   2       51.20       76.21      9.02 o
  17   3   2        2.57        4.24      5.83 o
  19   3   2       74.23      111.34     15.40 o
  21   3   2       18.48       33.65     17.05 o
 -24   4   2       33.65       37.89     15.68 o
 -22   4   2       17.00       -0.21     11.46 o
 -20   4   2       54.67       31.73     11.40 o
 -18   4   2       85.00       52.65     10.05 o
 -16   4   2      226.96      230.53     10.30 o
 -14   4   2       91.00      132.77      6.90 o
 -12   4   2      766.37     1044.50     14.07 o
 -10   4   2        3.10        5.27      3.22 o
  -8   4   2     1040.03     1210.27     16.04 o
  -6   4   2     7133.21     7469.15     65.09 o
  -4   4   2       57.01       16.92      2.66 o
  -2   4   2       59.30       28.13      2.77 o
   0   4   2      123.54       79.92      3.44 o
   2   4   2       13.40       14.47      2.46 o
   4   4   2      750.82      533.27      9.79 o
   6   4   2       21.42       70.72      4.01 o
   8   4   2     1363.75     1573.90     20.13 o
  10   4   2       25.17       25.10      5.30 o
  12   4   2      139.67      160.21      7.03 o
  14   4   2       73.52       48.84      5.93 o
  16   4   2       31.87       62.53      8.44 o
  18   4   2       28.47       46.40     15.59 o
  20   4   2        6.60       -2.97     24.90 o
 -23   5   2       15.21       33.07     13.62 o
 -21   5   2        8.39       -0.51     11.76 o
 -19   5   2        0.01        4.44      8.66 o
 -17   5   2      162.09      205.94     14.88 o
 -15   5   2      413.67      496.98     15.78 o
 -13   5   2      130.93      117.13      5.48 o
 -11   5   2     1236.29     1314.97     17.91 o
  -9   5   2      610.73      758.30     13.96 o
  -7   5   2      321.76      302.30      9.75 o
  -5   5   2      108.99      129.87      6.31 o
  -3   5   2     2641.37     2802.73     27.41 o
  -1   5   2      683.12      650.90     10.29 o
   1   5   2        0.41        1.22      2.98 o
   3   5   2      727.33      895.82     15.95 o
   5   5   2     2058.55     2018.26     23.52 o
   7   5   2     1173.33     1110.71     16.13 o
   9   5   2     3563.24     3364.96     41.51 o
  11   5   2      690.37      715.69     13.00 o
  13   5   2      186.55      293.12      9.97 o
  15   5   2       38.86       72.05      7.80 o
  17   5   2       48.05       60.95      8.60 o
  19   5   2        2.79      -15.65     15.65 o
 -22   6   2       14.14        2.70     13.28 o
 -20   6   2        9.33        7.39     12.31 o
 -18   6   2        5.44       -5.16      8.57 o
 -16   6   2       71.71       76.30      9.24 o
 -14   6   2        9.99       -4.31      5.81 o
 -12   6   2     1087.33     1119.15     20.90 o
 -10   6   2     1913.58     1835.62     24.81 o
  -8   6   2     2474.67     2338.25     28.72 o
  -6   6   2       18.83       49.82      4.35 o
  -4   6   2      741.48      755.93     12.69 o
  -2   6   2       14.68        2.88      2.93 o
   0   6   2       84.86       60.77      4.41 o
   2   6   2       92.91       72.74      4.74 o
   4   6   2      629.59      743.48     13.41 o
   6   6   2     1678.54     1593.88     20.62 o
   8   6   2      356.66      339.36      9.54 o
  10   6   2       35.38       29.76      5.88 o
  12   6   2      100.48      129.85      8.15 o
  14   6   2       45.52       43.31      7.04 o
  16   6   2       83.23       88.17      8.27 o
  18   6   2        7.87       -1.81     10.43 o
  20   6   2        7.48      -12.29     17.62 o
 -21   7   2        2.08       33.95     11.67 o
 -19   7   2       32.75        8.97     10.06 o
 -17   7   2        9.63        7.03      9.37 o
 -15   7   2       41.31       54.54      9.22 o
 -13   7   2      436.60      330.95     13.34 o
 -11   7   2        0.30       13.36      6.62 o
  -9   7   2      118.44       75.95      7.67 o
  -7   7   2       23.22       32.05      4.85 o
  -5   7   2        8.58        2.12      3.95 o
  -3   7   2      552.13      502.63     11.35 o
  -1   7   2       10.42       -4.03      4.03 o
   1   7   2       38.57       24.37      4.50 o
   3   7   2       41.66       54.31      5.75 o
   5   7   2      665.67      730.27     13.27 o
   7   7   2     3832.06     4223.49     49.17 o
   9   7   2      580.58      576.17     15.17 o
  11   7   2      424.25      360.79     14.25 o
  13   7   2       63.32      107.06     10.54 o
  15   7   2       52.17       53.39     10.03 o
  17   7   2        0.82       -8.45      8.45 o
  19   7   2        0.02        0.93     18.76 o
 -20   8   2        5.64       -4.90     11.23 o
 -18   8   2        0.72        3.76     10.86 o
 -16   8   2        0.18       -4.36      9.53 o
 -14   8   2       50.35       50.01      9.87 o
 -12   8   2      198.87      184.89     12.78 o
 -10   8   2      748.55      661.19     27.64 o
  -8   8   2      507.27      369.33     13.06 o
  -6   8   2      828.89      609.32     13.74 o
  -4   8   2      261.20      251.93      9.24 o
  -2   8   2       90.86      153.79     11.04 o
   0   8   2      189.17      178.36      7.92 o
   2   8   2     1556.76     1481.44     21.64 o
   4   8   2     1474.98     1638.29     24.51 o
   6   8   2     2623.80     2845.11     45.76 o
   8   8   2       40.28       24.46      9.08 o
  10   8   2        6.95       12.30      8.19 o
  12   8   2       62.28       33.34      9.61 o
  14   8   2        0.32       -2.52      9.15 o
  16   8   2       28.58       35.40     10.84 o
  18   8   2        1.12        2.14     18.58 o
 -19   9   2       15.22       21.46     13.48 o
 -17   9   2        0.20        0.64     11.41 o
 -15   9   2       26.39       30.18     13.36 o
 -13   9   2      186.88      174.27     13.46 o
 -11   9   2      138.83      105.39     11.53 o
  -9   9   2      259.71      216.02     13.43 o
  -7   9   2      732.61      808.33     20.85 o
  -5   9   2     1138.44     1158.94     23.36 o
  -3   9   2      234.81      187.95     11.17 o
  -1   9   2      317.90      284.92     14.43 o
   1   9   2      547.12      612.27     17.02 o
   3   9   2       64.63       57.28      8.74 o
   5   9   2     1157.60     1267.10     29.79 o
   7   9   2      147.80      168.77     12.62 o
   9   9   2        2.06        2.60      8.55 o
  11   9   2       27.65       22.63     13.20 o
  13   9   2        0.29       -9.57      9.57 o
  15   9   2       23.53       12.56     11.06 o
 -18  10   2       39.47       55.93     28.23 o
 -16  10   2        5.01       22.12     16.51 o
 -14  10   2        0.05      -12.59     12.59 o
 -12  10   2       21.67       38.73     11.75 o
 -10  10   2       35.79       73.68     14.49 o
  -8  10   2       16.83       40.47     11.48 o
  -6  10   2        0.66        3.20      9.88 o
  -4  10   2       56.55       55.95     10.44 o
  -2  10   2       99.92      118.70     10.50 o
   0  10   2      320.32      337.10     15.57 o
   2  10   2      370.63      318.64     17.76 o
   4  10   2      120.98       72.09     12.25 o
   6  10   2        7.90       -2.14     11.52 o
   8  10   2      226.17      256.17     21.58 o
  10  10   2        8.73        6.96     11.19 o
  12  10   2        1.52      -11.16     11.16 o
  14  10   2        0.12       -8.17     11.19 o
 -15  11   2       20.55       32.45     15.72 o
 -13  11   2       26.77       45.77     15.58 o
 -11  11   2        4.68        2.82     11.55 o
  -9  11   2       40.16       61.56     13.24 o
  -7  11   2       43.92       13.06     11.47 o
  -5  11   2        6.42        7.97     13.34 o
  -3  11   2      188.81      113.58     24.16 o
  -1  11   2       65.96       49.90     14.75 o
   1  11   2      100.41      113.49     16.50 o
   3  11   2      246.97      268.10     18.46 o
   5  11   2        0.17       -1.09     11.14 o
   7  11   2        0.09        4.81     11.19 o
   9  11   2       28.99       14.05     14.08 o
  11  11   2        6.11        2.53     16.84 o
  13  11   2        2.20       -0.87     14.14 o
 -14  12   2        0.01        3.68     19.51 o
 -12  12   2        3.00       30.93     16.25 o
 -10  12   2       28.15       19.15     19.29 o
  -8  12   2        1.46      -14.31     14.31 o
  -6  12   2        4.55        7.66     13.65 o
  -4  12   2       15.14        7.40     16.81 o
  -2  12   2        3.46       14.37     17.75 o
   0  12   2       22.87       36.71     24.17 o
   2  12   2        4.11        7.40     15.24 o
   4  12   2        3.15       14.98     14.25 o
   6  12   2        8.70       19.62     12.90 o
   8  12   2       49.75       20.85     13.58 o
  10  12   2        0.72       -6.80     15.51 o
  -9  13   2       45.91       59.12     22.76 o
  -7  13   2       16.57       -0.20     19.35 o
  -5  13   2        2.56       15.31     18.38 o
  -3  13   2       46.86       81.41     31.64 o
  -1  13   2       26.63       11.96     18.58 o
   1  13   2       15.41      -20.62     21.39 o
   3  13   2       50.27       57.31     22.33 o
   5  13   2       30.20       37.54     17.13 o
   7  13   2        8.07        5.63     15.85 o
 -25   1   3        0.41      -12.16     13.49 o
 -23   1   3        1.32        5.97     12.53 o
 -21   1   3       35.29        9.77     11.97 o
 -19   1   3        0.02       13.02     11.09 o
 -17   1   3      255.99      242.13      9.54 o
 -15   1   3      611.97      707.98     17.37 o
 -13   1   3      146.96      128.15      9.42 o
 -11   1   3     2651.24     2944.56     34.81 o
  -9   1   3     5157.28     4913.36     69.23 o
  -7   1   3     1158.93     1470.18     15.89 o
  -5   1   3    69511.66    69340.62    700.97 o
  -3   1   3      161.97      117.93      3.31 o
  -1   1   3       21.73       -2.14      2.14 o
   1   1   3    35440.27    35705.78    395.67 o
   3   1   3     3007.56     3026.79     85.69 o
   5   1   3      146.97      222.61      7.64 o
   7   1   3      919.62     1079.43     14.98 o
   9   1   3      897.93      845.98     12.80 o
  11   1   3       29.76       30.22      4.12 o
  13   1   3       13.24       13.16      5.85 o
  15   1   3       24.07       28.88      5.70 o
  17   1   3       27.67       14.55      5.98 o
  19   1   3        2.34        2.37      6.58 o
  21   1   3        4.25        5.48     10.25 o
 -26   2   3        0.84       -7.12     14.73 o
 -24   2   3        4.65       -9.21     13.18 o
 -22   2   3       10.40       12.40     12.84 o
 -20   2   3        3.03      -10.56     10.56 o
 -18   2   3       25.73        5.50      9.62 o
 -16   2   3      285.26      219.10     10.40 o
 -14   2   3      499.18      472.94     10.22 o
 -12   2   3     2631.75     2468.82     29.14 o
 -10   2   3     6407.54     7200.65     71.04 o
  -8   2   3     5029.68     4353.93     42.02 o
  -6   2   3     5444.40     5650.09     49.36 o
  -4   2   3      476.30      515.04      7.73 o
  -2   2   3    40435.52    38794.47    372.46 o
   0   2   3    28235.42    29392.99    281.29 o
   2   2   3      159.32      143.28      4.09 o
   4   2   3      267.67      225.92      8.00 o
   6   2   3      523.47      518.71     18.64 o
   8   2   3        4.19       21.67      5.53 o
  10   2   3       25.79       22.99      6.05 o
  12   2   3      338.15      259.07     13.86 o
  14   2   3      107.10      127.85      5.95 o
  16   2   3       10.65       14.70      5.83 o
  18   2   3       23.52       -7.18      8.43 o
  20   2   3        0.19       -8.19      9.76 o
 -25   3   3        1.76      -13.88     13.88 o
 -23   3   3        2.64       -9.17     13.16 o
 -21   3   3        7.44      -10.91     10.91 o
 -19   3   3        5.42       -5.58      9.60 o
 -17   3   3      124.35      147.03     12.75 o
 -15   3   3       57.23      104.32      5.51 o
 -13   3   3       27.29       15.94      3.62 o
 -11   3   3     2894.47     3005.39     32.93 o
  -9   3   3     7029.90     7819.54     73.77 o
  -7   3   3    14532.35    14682.41    129.45 o
  -5   3   3     4187.60     4265.85     38.40 o
  -3   3   3       28.64       34.68      2.59 o
  -1   3   3        3.37       -0.81      2.80 o
   1   3   3        9.01       17.20      4.03 o
   3   3   3     1894.74     2118.89     24.49 o
   5   3   3     1649.39     1492.81     19.68 o
   7   3   3        6.49       31.20      4.80 o
   9   3   3      551.06      598.78     20.37 o
  11   3   3      251.20      244.25     11.32 o
  13   3   3        2.88       -7.59      8.98 o
  15   3   3       83.46      111.54     16.59 o
  17   3   3       13.62       46.33     12.64 o
  19   3   3       93.56       96.09     18.17 o
  21   3   3        4.24      -19.30     19.30 o
 -24   4   3        0.47      -11.63     17.07 o
 -22   4   3       24.09       35.83     14.36 o
 -20   4   3       49.06       34.78     20.28 o
 -18   4   3       58.57       52.33     10.23 o
 -16   4   3      529.03      637.85     16.45 o
 -14   4   3      468.81      478.03     10.92 o
 -12   4   3      738.28      737.60     12.01 o
 -10   4   3     3927.81     4302.47     48.11 o
  -8   4   3    13315.26    14659.05    135.50 o
  -6   4   3      203.67      218.15      5.53 o
  -4   4   3     2315.52     2353.00     24.04 o
  -2   4   3      347.01      441.96      7.43 o
   0   4   3        0.57       -1.28      2.64 o
   2   4   3       93.28      108.22      4.23 o
   4   4   3     2650.10     2675.97     30.92 o
   6   4   3      136.94      162.12      6.10 o
   8   4   3      328.59      289.36     10.99 o
  10   4   3      792.31      694.89     16.98 o
  12   4   3      154.91      186.12     14.64 o
  14   4   3       29.15       25.03     10.86 o
  16   4   3      101.76      115.88      9.49 o
  18   4   3        1.83       -4.16     15.23 o
  20   4   3       34.17       38.12     22.54 o
 -23   5   3       16.36       28.16     15.16 o
 -21   5   3       54.42       54.97     13.19 o
 -19   5   3      272.22      262.34     14.99 o
 -17   5   3        0.33       -3.42     10.01 o
 -15   5   3      135.68      100.44      7.58 o
 -13   5   3       27.04        3.35      4.03 o
 -11   5   3        9.90        4.51      3.64 o
  -9   5   3      636.64      536.90     10.36 o
  -7   5   3     2876.40     2782.15     31.40 o
  -5   5   3      708.10      621.36      9.54 o
  -3   5   3     2939.25     3430.92     35.60 o
  -1   5   3        5.54        7.76      3.21 o
   1   5   3      550.91      476.89      9.01 o
   3   5   3      697.15      756.73     12.13 o
   5   5   3     1663.09     1636.29     19.85 o
   7   5   3     1501.79     1630.63     23.02 o
   9   5   3       61.74       53.78      5.20 o
  11   5   3       81.32       60.32      5.47 o
  13   5   3        0.01       -5.18      5.18 o
  15   5   3       23.80       19.35      9.65 o
  17   5   3       71.27       80.84     10.95 o
  19   5   3        3.53       -1.21     17.05 o
 -24   6   3       11.05        7.38     16.08 o
 -22   6   3        1.74        7.04     13.98 o
 -20   6   3        2.42        6.37      9.82 o
 -18   6   3      415.98      378.76     29.96 o
 -16   6   3       33.94       43.82      7.75 o
 -14   6   3       29.11       36.27      6.75 o
 -12   6   3      175.55      175.26      7.33 o
 -10   6   3      283.18      227.82      9.00 o
  -8   6   3     1448.53     1418.58     20.64 o
  -6   6   3     1337.95     1732.18     21.23 o
  -4   6   3        1.41        0.44      3.14 o
  -2   6   3        0.05       -3.25      3.25 o
   0   6   3      800.35      859.47     13.51 o
   2   6   3     2504.03     2349.08     27.81 o
   4   6   3     2573.99     2315.40     28.88 o
   6   6   3     1593.46     1773.40     22.24 o
   8   6   3     1092.00     1241.86     19.75 o
  10   6   3       66.35       79.33      6.68 o
  12   6   3      202.40      185.58      9.20 o
  14   6   3       80.06       85.72      7.55 o
  16   6   3       10.63       -8.88     10.93 o
  18   6   3        0.00       14.39     10.96 o
 -23   7   3       25.40       43.73     17.93 o
 -21   7   3       13.32        0.62     10.88 o
 -19   7   3       44.12       28.55     10.61 o
 -17   7   3       62.86       50.43     10.66 o
 -15   7   3       13.98        8.09      8.05 o
 -13   7   3      182.42      178.79     11.94 o
 -11   7   3       17.38       21.11      5.51 o
  -9   7   3       74.59       70.05      6.07 o
  -7   7   3      189.98      142.73      6.29 o
  -5   7   3     1833.78     1983.23     26.82 o
  -3   7   3       33.90       37.74      4.85 o
  -1   7   3      555.29      552.22     11.39 o
   1   7   3     1658.88     1619.49     21.85 o
   3   7   3      527.49      503.06     11.78 o
   5   7   3     1372.86     1254.69     18.64 o
   7   7   3       96.39       92.59      7.94 o
   9   7   3       10.66        5.59      6.26 o
  11   7   3       11.49       -0.29      8.24 o
  13   7   3       26.25       22.15      7.44 o
  15   7   3       18.35       15.65      8.48 o
  17   7   3       33.37       39.83     12.24 o
 -22   8   3        5.20       15.50     14.00 o
 -20   8   3       45.05       42.84     12.80 o
 -18   8   3       25.04       28.27     11.72 o
 -16   8   3      116.13       99.04     18.82 o
 -14   8   3      158.70      161.02     16.72 o
 -12   8   3        0.18       -0.30      8.30 o
 -10   8   3        0.80        3.38      7.46 o
  -8   8   3        4.08       -5.59      5.84 o
  -6   8   3       59.08       42.65      6.04 o
  -4   8   3       51.02       40.31      6.23 o
  -2   8   3      194.81      205.21      8.90 o
   0   8   3     1099.43     1166.24     19.58 o
   2   8   3     2705.36     2726.90     35.52 o
   4   8   3     1448.83     1527.79     30.36 o
   6   8   3      958.73      904.98     30.21 o
   8   8   3        0.05        1.50      7.80 o
  10   8   3       28.16       32.82      9.55 o
  12   8   3       23.47        6.96      8.88 o
  14   8   3       44.69       55.41     10.78 o
  16   8   3        5.86        1.88      9.59 o
 -19   9   3        0.03       -3.82     12.72 o
 -17   9   3        0.73       -0.38     13.58 o
 -15   9   3       17.55       10.22     10.62 o
 -13   9   3      116.90       91.44     11.63 o
 -11   9   3       94.23       74.23     10.83 o
  -9   9   3       41.60       56.65     11.35 o
  -7   9   3       89.10      160.67     12.06 o
  -5   9   3      540.86      682.87     19.05 o
  -3   9   3     3057.46     2838.64     45.92 o
  -1   9   3     2576.21     2402.89     37.83 o
   1   9   3      290.84      267.28     12.43 o
   3   9   3       79.63       41.98      9.90 o
   5   9   3      231.01      158.27     14.32 o
   7   9   3      251.29      258.22     14.38 o
   9   9   3       15.37       -5.42      8.61 o
  11   9   3       15.64        0.51     11.94 o
  13   9   3        1.39       -9.85      9.85 o
  15   9   3        2.95      -10.72     10.72 o
 -18  10   3      141.05      183.61     21.02 o
 -16  10   3      128.91      123.88     17.86 o
 -14  10   3      132.69      131.04     15.45 o
 -12  10   3      119.17      150.51     19.30 o
 -10  10   3       34.89       98.72     15.55 o
  -8  10   3       40.68       65.81     12.21 o
  -6  10   3      715.88      630.76     21.41 o
  -4  10   3      486.05      396.04     16.99 o
  -2  10   3       47.80       33.54      9.56 o
   0  10   3       43.28       62.37     12.89 o
   2  10   3       68.46       76.00     12.51 o
   4  10   3      181.41      216.46     19.61 o
   6  10   3        8.43       -1.98      9.21 o
   8  10   3      110.58       84.62     11.79 o
  10  10   3       16.67       19.84     11.69 o
  12  10   3        0.24       -5.35     11.57 o
  14  10   3       22.22       25.49     15.35 o
 -17  11   3       20.20       44.72     24.63 o
 -15  11   3       13.69       25.69     15.30 o
 -13  11   3        9.35        5.53     12.08 o
 -11  11   3       72.17       89.97     14.32 o
  -9  11   3       35.72       37.78     14.09 o
  -7  11   3       52.63       60.44     15.40 o
  -5  11   3      243.23      264.58     20.66 o
  -3  11   3      780.67      661.56     25.86 o
  -1  11   3     1711.56     1643.06     48.44 o
   1  11   3     1342.51     1437.03     39.09 o
   3  11   3      425.27      442.98     23.67 o
   5  11   3      147.49      119.88     14.67 o
   7  11   3       42.54       44.07     12.83 o
   9  11   3        3.19      -13.33     13.33 o
  11  11   3        9.07       11.36     18.02 o
 -14  12   3       34.71       11.45     20.65 o
 -12  12   3       52.24       33.60     16.50 o
 -10  12   3       61.30       48.45     19.01 o
  -8  12   3       43.82       34.11     19.37 o
  -6  12   3       19.15       26.32     18.82 o
  -4  12   3      150.70      157.73     39.07 o
  -2  12   3      117.11       84.93     21.09 o
   0  12   3       19.72       28.19     14.42 o
   2  12   3       49.35       39.39     15.69 o
   4  12   3       51.89       53.26     16.37 o
   6  12   3       28.28       29.98     14.95 o
   8  12   3       21.21       43.17     22.17 o
 -11  13   3        0.09       -8.47     15.59 o
  -9  13   3        0.60       -1.89     26.18 o
  -7  13   3       57.88       30.75     19.38 o
  -5  13   3       68.31       71.28     21.56 o
  -3  13   3      102.55      106.95     24.07 o
  -1  13   3      139.60      166.65     26.40 o
   1  13   3      159.04      160.38     26.51 o
   3  13   3       72.88       96.15     19.12 o
   5  13   3        5.67       -7.36     17.41 o
 -26   0   4        0.03       -5.40     19.97 o
 -24   0   4       45.96       69.63     21.46 o
 -22   0   4        2.35       14.98     18.49 o
 -20   0   4       20.59       12.55     16.87 o
 -18   0   4     1009.66      745.98     28.61 o
 -16   0   4      628.15      498.43     22.31 o
 -14   0   4      675.64      468.15     45.83 o
 -12   0   4      211.15      242.02     10.65 o
 -10   0   4     3677.15     3953.89     64.38 o
  -8   0   4     3885.91     4542.99     73.74 o
  -6   0   4     2484.54     3021.23     50.01 o
  -4   0   4     1966.74     2277.72     56.00 o
  -2   0   4    49440.53    49568.19    757.55 o
   0   0   4    36022.71    36209.55    639.30 o
   2   0   4     9395.42     8836.37    137.14 o
   4   0   4        6.29       11.89      4.14 o
   6   0   4       59.86      123.52      7.39 o
   8   0   4       35.40       20.61      4.60 o
  10   0   4      716.34      813.71     19.35 o
  12   0   4      557.43      595.21     15.04 o
  14   0   4      437.28      348.35     14.92 o
  16   0   4       42.34       12.46      8.07 o
  18   0   4       32.38       32.22     10.17 o
  20   0   4        4.06       -8.52      9.77 o
 -27   1   4        1.05       -0.80     15.19 o
 -25   1   4        5.27       20.75     14.35 o
 -23   1   4       17.85      -12.21     12.21 o
 -21   1   4       41.60       67.75     14.05 o
 -19   1   4      109.92      120.99     15.44 o
 -17   1   4     1027.76     1043.98     22.01 o
 -15   1   4     2402.44     2634.34     38.74 o
 -13   1   4     2452.50     2539.55     36.61 o
 -11   1   4      954.92      945.03     12.24 o
  -9   1   4      196.87      157.39      5.11 o
  -7   1   4    19537.07    20747.82    211.48 o
  -5   1   4    11952.40    11682.30    120.07 o
  -3   1   4      354.14      326.54      6.31 o
  -1   1   4    28968.72    30273.00    325.11 o
   1   1   4     2814.33     3121.85     40.89 o
   3   1   4     3014.66     2877.33     38.07 o
   5   1   4      478.16      486.65      9.81 o
   7   1   4      171.44      255.12      7.16 o
   9   1   4      342.25      343.03      8.81 o
  11   1   4      733.03      621.32     12.34 o
  13   1   4      844.48      866.60     15.71 o
  15   1   4       12.34        3.71      5.16 o
  17   1   4       25.50       39.66      9.27 o
  19   1   4        4.22       15.92      6.67 o
 -26   2   4        0.76       -1.96     32.45 o
 -24   2   4        6.52       11.91     14.10 o
 -22   2   4        1.16      -11.83     11.83 o
 -20   2   4        0.00       -9.92     10.74 o
 -18   2   4       52.83       29.38      9.48 o
 -16   2   4       73.28       46.73      9.94 o
 -14   2   4       85.27      147.07      6.49 o
 -12   2   4      171.17      168.72      8.72 o
 -10   2   4     7252.85     7976.04     78.66 o
  -8   2   4     3350.88     3116.73     32.76 o
  -6   2   4      337.04      302.44      6.35 o
  -4   2   4    21708.08    22481.84    205.92 o
  -2   2   4    14665.67    14708.37    150.62 o
   0   2   4     5714.81     4798.07     48.29 o
   2   2   4    25820.54    25988.93    278.01 o
   4   2   4     6093.47     5983.09     77.30 o
   6   2   4        6.30        1.05      4.08 o
   8   2   4       83.79       73.77      5.93 o
  10   2   4        6.20        7.87      5.10 o
  12   2   4      188.48      165.50     12.46 o
  14   2   4        0.66       -1.83      9.41 o
  16   2   4       21.50       19.80      7.97 o
  18   2   4       24.47       27.58      7.90 o
  20   2   4       19.98       11.68     20.75 o
 -25   3   4        2.57       27.06     26.79 o
 -23   3   4       41.84       88.55     16.22 o
 -21   3   4       44.81       48.34     22.81 o
 -19   3   4      136.85      112.71     15.44 o
 -17   3   4     1055.69     1228.54     28.44 o
 -15   3   4     1151.54     1347.34     22.04 o
 -13   3   4     2783.57     2588.82     31.18 o
 -11   3   4     1431.57     1506.03     21.08 o
  -9   3   4     2418.04     2549.46     27.99 o
  -7   3   4     6127.24     6374.53     58.51 o
  -5   3   4     3208.28     2943.21     27.74 o
  -3   3   4      582.61      672.10      9.63 o
  -1   3   4      981.16      984.54     14.30 o
   1   3   4      962.97     1243.55     15.02 o
   3   3   4      326.65      411.65      8.26 o
   5   3   4     2221.47     2299.18     37.18 o
   7   3   4     3353.56     3167.87     58.98 o
   9   3   4     1524.55     1398.13     42.71 o
  11   3   4     1069.16     1123.63     44.36 o
  13   3   4       67.43       86.40     12.08 o
  15   3   4      878.86      973.30     31.92 o
  17   3   4       25.56       56.26     13.53 o
  19   3   4       11.33       30.92     11.00 o
 -26   4   4        0.15       -7.29     17.41 o
 -24   4   4        3.18       24.93     26.79 o
 -22   4   4        2.49       -9.32     12.72 o
 -20   4   4       81.87       77.89     15.22 o
 -18   4   4       61.36       78.35     12.21 o
 -16   4   4        2.44        0.27      4.67 o
 -14   4   4        3.29       -4.88      5.12 o
 -12   4   4     1551.98     1412.05     23.44 o
 -10   4   4     5178.08     5393.88     61.23 o
  -8   4   4      810.83      835.78     12.38 o
  -6   4   4       10.39        4.64      2.54 o
  -4   4   4     5244.66     5388.39     52.58 o
  -2   4   4    13083.39    13384.98    130.19 o
   0   4   4     8061.33     8068.99     96.76 o
   2   4   4     1004.37     1014.23     14.42 o
   4   4   4     1517.30     1225.39     19.10 o
   6   4   4     4730.21     4551.90     57.49 o
   8   4   4       22.61       15.20      5.73 o
  10   4   4      116.48      124.08     15.09 o
  12   4   4       35.74       50.93     11.72 o
  14   4   4        0.01        9.20     10.68 o
  16   4   4       21.98        2.95     26.38 o
  18   4   4        4.09       -0.71     15.14 o
 -25   5   4        5.85       22.94     16.78 o
 -23   5   4        0.14      -11.36     18.15 o
 -21   5   4       11.32       -2.15     13.00 o
 -19   5   4      116.54       95.56     11.48 o
 -17   5   4       10.90        4.60      7.53 o
 -15   5   4      481.75      505.84     12.24 o
 -13   5   4      249.46      174.37      6.54 o
 -11   5   4      300.52      288.79      9.40 o
  -9   5   4       12.58       48.43      4.77 o
  -7   5   4       88.05      113.79      5.18 o
  -5   5   4        4.24       37.91      5.91 o
  -3   5   4       35.76       15.18      3.41 o
  -1   5   4     3121.42     2891.91     32.23 o
   1   5   4     1223.37     1357.15     19.74 o
   3   5   4      483.93      569.52     10.42 o
   5   5   4     3872.16     4057.15     48.49 o
   7   5   4     1956.76     1740.21     24.46 o
   9   5   4      800.54      670.37     13.48 o
  11   5   4      112.26      146.11      7.15 o
  13   5   4      134.16      200.12     29.64 o
  15   5   4        4.07       -2.22     14.54 o
  17   5   4       20.60       18.46     10.08 o
  19   5   4        0.86        3.91     21.59 o
 -24   6   4       16.99       14.92     16.48 o
 -22   6   4       15.84       10.48     14.85 o
 -20   6   4        0.85       22.12     10.98 o
 -18   6   4        9.39        7.58      9.07 o
 -16   6   4        2.98       -7.38      7.38 o
 -14   6   4        0.52       -5.70      5.70 o
 -12   6   4      203.98      219.23      7.68 o
 -10   6   4      129.44      143.07      6.84 o
  -8   6   4     1000.32      975.48     16.03 o
  -6   6   4     1440.87     1114.02     17.32 o
  -4   6   4       62.92       78.80      5.10 o
  -2   6   4      190.98      125.23      5.64 o
   0   6   4      103.10       58.59      4.65 o
   2   6   4      403.13      438.57     11.05 o
   4   6   4      178.26      188.50      6.59 o
   6   6   4       57.02       51.29      5.32 o
   8   6   4      283.66      290.52      9.28 o
  10   6   4       64.56       83.14     14.98 o
  12   6   4        7.37        1.49      5.66 o
  14   6   4       27.67       27.22     10.20 o
  16   6   4        2.59        9.11      9.30 o
  18   6   4        0.51      -13.03     17.34 o
 -23   7   4       12.39       51.13     18.51 o
 -21   7   4       43.46       51.84     13.46 o
 -19   7   4        9.39        1.83     11.06 o
 -17   7   4       70.55      117.14     11.53 o
 -15   7   4       19.05       26.22      8.85 o
 -13   7   4       30.16       15.32     14.55 o
 -11   7   4      217.14      160.04      8.27 o
  -9   7   4      725.62      575.36     13.71 o
  -7   7   4     1727.32     1740.16     26.18 o
  -5   7   4       16.65       11.73      4.18 o
  -3   7   4      112.04      103.79      6.23 o
  -1   7   4      154.81      174.29      6.94 o
   1   7   4      404.55      404.62     10.07 o
   3   7   4     1709.61     1606.48     21.94 o
   5   7   4     1581.29     1567.76     24.49 o
   7   7   4       39.09       54.50      7.05 o
   9   7   4        8.88       11.99      6.53 o
  11   7   4       27.92       46.14      9.28 o
  13   7   4        9.59        0.38      6.77 o
  15   7   4       48.61       16.72     11.58 o
  17   7   4        0.11       20.82     18.86 o
 -22   8   4        8.55        3.89     14.04 o
 -20   8   4        0.45      -11.48     17.84 o
 -18   8   4        3.13        8.40     11.96 o
 -16   8   4      108.83      106.24     14.19 o
 -14   8   4      232.42      243.09     14.02 o
 -12   8   4      107.99      157.05     12.13 o
 -10   8   4      419.10      434.47     15.82 o
  -8   8   4      600.40      484.61     16.94 o
  -6   8   4      507.24      322.79     12.57 o
  -4   8   4      243.52      229.29     10.03 o
  -2   8   4      186.47      236.99      9.11 o
   0   8   4       25.97       10.25      5.34 o
   2   8   4      510.66      493.26     12.75 o
   4   8   4        5.53       -8.86     10.49 o
   6   8   4       49.76       17.74      7.59 o
   8   8   4      286.01      295.74     13.99 o
  10   8   4       23.42       10.11      8.78 o
  12   8   4       50.76       48.81     10.71 o
  14   8   4        2.27       -8.80      8.80 o
  16   8   4        9.34       -5.68     23.14 o
 -21   9   4       27.03       45.42     16.17 o
 -19   9   4       77.72       65.01     16.10 o
 -17   9   4      113.15       92.52     15.69 o
 -15   9   4       23.28       36.45     11.35 o
 -13   9   4        2.07        3.14     10.09 o
 -11   9   4       67.83       38.47     12.23 o
  -9   9   4      751.59      709.76     24.11 o
  -7   9   4      287.37      268.15     12.90 o
  -5   9   4      100.38       54.01      9.09 o
  -3   9   4      116.99      108.26     10.16 o
  -1   9   4       55.51       54.79      8.64 o
   1   9   4      476.34      504.53     18.58 o
   3   9   4       93.50       91.67     11.31 o
   5   9   4       29.32        8.87      8.77 o
   7   9   4      101.40      141.89     11.97 o
   9   9   4       36.82       36.56     10.74 o
  11   9   4        5.71        9.79     12.49 o
  13   9   4        0.30      -10.14     10.38 o
 -18  10   4       50.45       66.30     17.01 o
 -16  10   4       31.96       29.83     14.76 o
 -14  10   4       61.28       59.91     13.18 o
 -12  10   4       98.57       61.58     12.42 o
 -10  10   4       92.73      119.73     14.02 o
  -8  10   4      424.01      449.13     24.14 o
  -6  10   4      310.14      310.26     15.73 o
  -4  10   4      171.90      202.94     13.76 o
  -2  10   4      157.04      196.70     13.18 o
   0  10   4      134.65      106.02     13.25 o
   2  10   4       26.48       44.09     12.00 o
   4  10   4      128.55      112.80     13.43 o
   6  10   4      151.07      111.01     13.18 o
   8  10   4        2.18        4.43     10.70 o
  10  10   4       11.42        1.79     11.36 o
  12  10   4       31.73       26.15     12.65 o
 -17  11   4        7.35      -12.57     14.81 o
 -15  11   4        5.21       24.37     15.32 o
 -13  11   4        1.72       18.42     12.63 o
 -11  11   4        0.43      -10.96     10.96 o
  -9  11   4        8.43        7.93     15.67 o
  -7  11   4        5.35        6.71     12.58 o
  -5  11   4       14.22      -11.97     17.20 o
  -3  11   4      109.63      160.10     18.92 o
  -1  11   4      166.40      155.20     16.43 o
   1  11   4        9.44        5.66     12.22 o
   3  11   4       10.76       39.79     12.80 o
   5  11   4       55.90       76.27     13.98 o
   7  11   4        0.08        8.46     13.05 o
   9  11   4        1.38      -12.11     12.90 o
  11  11   4        1.55      -16.46     16.46 o
 -14  12   4        5.69       20.51     16.44 o
 -12  12   4        5.56       23.63     15.71 o
 -10  12   4        0.71       -5.84     14.17 o
  -8  12   4       12.15      -11.05     26.79 o
  -6  12   4        7.40        4.39     16.77 o
  -4  12   4       22.80       37.82     19.44 o
  -2  12   4        3.69       18.93     13.76 o
   0  12   4       20.59       11.38     14.59 o
   2  12   4       71.76       97.67     17.79 o
   4  12   4       56.39       67.18     14.91 o
   6  12   4        0.33      -16.68     18.30 o
   8  12   4        1.67       -3.00     15.33 o
 -11  13   4       18.72      -16.22     43.45 o
  -9  13   4        9.15       23.19     19.77 o
  -7  13   4       16.37        8.50     27.12 o
  -5  13   4       11.21        8.68     29.08 o
  -3  13   4       21.48       11.63     19.38 o
  -1  13   4       89.72      113.48     24.36 o
   1  13   4       16.84       15.74     29.08 o
   3  13   4        0.57      -15.10     15.10 o
   5  13   4       15.67      -11.09     18.77 o
 -27   1   5        2.20      -14.25     14.25 o
 -25   1   5        6.34        0.75     17.21 o
 -23   1   5        1.97       13.21     13.64 o
 -21   1   5      137.61      112.34     16.64 o
 -19   1   5      210.41      219.85     18.86 o
 -17   1   5      507.10      569.77     19.94 o
 -15   1   5      315.69      316.30     15.13 o
 -13   1   5      135.42      133.06      5.42 o
 -11   1   5     1901.92     1820.13     23.72 o
  -9   1   5      296.61      260.42      8.47 o
  -7   1   5     3544.02     3944.33     43.13 o
  -5   1   5     1239.95     1209.10     18.36 o
  -3   1   5     8557.56     9057.17    100.09 o
  -1   1   5      307.96      273.91      6.43 o
   1   1   5      385.89      351.40      6.97 o
   3   1   5      325.86      300.78      7.00 o
   5   1   5      225.05      286.15      6.84 o
   7   1   5       80.88       59.85      3.54 o
   9   1   5       34.18       36.40      5.07 o
  11   1   5      140.56      163.70      6.30 o
  13   1   5      316.60      296.28     10.17 o
  15   1   5        0.93       -3.74      5.02 o
  17   1   5        0.53        2.40      5.73 o
  19   1   5        1.00       -7.81      7.81 o
 -26   2   5        0.50      -14.16     14.99 o
 -24   2   5        0.96        6.24     14.33 o
 -22   2   5       96.22      116.44     18.22 o
 -20   2   5      261.93      212.63     19.19 o
 -18   2   5      340.46      325.40     13.65 o
 -16   2   5      162.37      178.07     12.27 o
 -14   2   5     1478.61     1466.75     29.74 o
 -12   2   5       17.51       21.71      4.40 o
 -10   2   5     4096.69     4757.19     51.67 o
  -8   2   5    17321.12    18936.94    192.91 o
  -6   2   5      813.34      903.91     13.69 o
  -4   2   5     6492.42     6996.56     69.66 o
  -2   2   5     2129.15     2450.20     27.64 o
   0   2   5    17814.66    18602.31    201.37 o
   2   2   5     2932.86     3153.46     42.58 o
   4   2   5      597.59      571.96     10.81 o
   6   2   5       20.55       16.29      4.74 o
   8   2   5      127.11      204.81     14.44 o
  10   2   5      148.42      127.63     10.84 o
  12   2   5        5.11       -8.25      8.25 o
  14   2   5      386.27      377.17     18.77 o
  16   2   5        2.05        3.58      7.79 o
  18   2   5       41.81       38.87      8.29 o
 -27   3   5        0.19        0.78     16.53 o
 -25   3   5        3.59       -4.76     14.95 o
 -23   3   5        0.03      -13.89     14.10 o
 -21   3   5        3.11       -6.89     12.01 o
 -19   3   5        3.38        5.04     17.95 o
 -17   3   5       30.58        9.37      5.79 o
 -15   3   5      181.75      174.64     10.15 o
 -13   3   5        0.65       -3.37      4.23 o
 -11   3   5     4446.04     4437.81     55.85 o
  -9   3   5      695.58      821.99     12.74 o
  -7   3   5     1985.30     1844.90     25.40 o
  -5   3   5      551.94      509.84      9.44 o
  -3   3   5     2636.25     3068.69     33.00 o
  -1   3   5    18543.94    20463.74    220.39 o
   1   3   5        5.97       13.18      3.03 o
   3   3   5        3.44        4.48      3.17 o
   5   3   5     4909.80     4343.59     54.21 o
   7   3   5      993.25      972.28     23.72 o
   9   3   5       38.26       49.83     10.14 o
  11   3   5      114.58      102.80     11.79 o
  13   3   5        6.24        9.58     14.85 o
  15   3   5       74.68       94.07     17.27 o
  17   3   5        0.00       -3.22      8.65 o
  19   3   5        2.73       -2.97     19.84 o
 -26   4   5        8.13       35.49     24.63 o
 -24   4   5       41.92       57.78     16.75 o
 -22   4   5        1.55        0.79     12.97 o
 -20   4   5       43.19       64.70     14.75 o
 -18   4   5       35.15       49.04     10.81 o
 -16   4   5        4.42       -4.79      5.11 o
 -14   4   5       58.15       75.05      6.77 o
 -12   4   5     3709.37     4009.81     51.87 o
 -10   4   5      501.35      551.56     11.52 o
  -8   4   5     1090.49     1123.84     16.25 o
  -6   4   5       20.17       58.08      4.69 o
  -4   4   5     1850.62     1981.85     26.17 o
  -2   4   5     2125.33     2310.75     31.46 o
   0   4   5      119.95      108.69      5.43 o
   2   4   5      647.06      693.04     11.90 o
   4   4   5       17.66       10.09      4.55 o
   6   4   5     1433.42     1433.10     32.81 o
   8   4   5     1661.24     1549.50     39.52 o
  10   4   5      252.33      281.05     16.73 o
  12   4   5       28.65       61.11     12.36 o
  14   4   5       90.59       85.33     14.17 o
  16   4   5       68.65       39.15     16.07 o
  18   4   5        0.08       -1.92     15.95 o
 -25   5   5        0.01       -1.16     16.26 o
 -23   5   5        0.90        0.46     14.29 o
 -21   5   5       10.07       -2.28     12.89 o
 -19   5   5       66.79       56.72     14.49 o
 -17   5   5       15.89       -2.81      7.56 o
 -15   5   5      199.24      240.41     13.04 o
 -13   5   5     1089.40     1156.46     20.41 o
 -11   5   5     4951.67     5493.74     66.41 o
  -9   5   5     6522.86     7010.77     75.83 o
  -7   5   5     7848.33     7806.78     79.20 o
  -5   5   5       13.32       -0.71      3.38 o
  -3   5   5     1482.79     1804.42     23.44 o
  -1   5   5       32.06       71.05      4.67 o
   1   5   5      111.99      177.84      6.59 o
   3   5   5      566.57      580.58     11.41 o
   5   5   5      630.83      648.72     13.97 o
   7   5   5      865.21      931.28     18.74 o
   9   5   5      315.91      321.58     11.01 o
  11   5   5        0.51       -6.19     10.95 o
  13   5   5       75.93       44.70     15.59 o
  15   5   5       16.21       15.53     15.73 o
  17   5   5        9.26      -12.77     23.55 o
 -24   6   5        2.28       19.25     16.50 o
 -22   6   5       48.20       69.98     17.41 o
 -20   6   5       41.57       45.67     12.43 o
 -18   6   5        8.10        3.01     10.96 o
 -16   6   5       39.20       46.73      9.72 o
 -14   6   5       16.24       17.86      6.15 o
 -12   6   5       36.22       67.28      6.19 o
 -10   6   5      241.99      185.03      8.85 o
  -8   6   5      543.30      740.26     14.91 o
  -6   6   5     1317.08     1502.81     21.48 o
  -4   6   5     2050.30     1894.21     24.04 o
  -2   6   5      658.33      600.94     11.47 o
   0   6   5     1484.37     1572.21     20.76 o
   2   6   5      845.08      786.73     14.41 o
   4   6   5      816.63      706.54     12.05 o
   6   6   5      279.88      296.35     10.37 o
   8   6   5     1220.39     1330.35     37.71 o
  10   6   5      449.12      450.35     20.59 o
  12   6   5      149.30      141.12     17.23 o
  14   6   5       19.53       33.37      9.56 o
  16   6   5       11.47       26.02     12.72 o
 -23   7   5        8.12       15.66     30.97 o
 -21   7   5       13.95       28.45     12.94 o
 -19   7   5        2.79      -10.77     17.72 o
 -17   7   5       53.09       51.82     10.49 o
 -15   7   5        0.02       -1.14      8.57 o
 -13   7   5       18.51        3.63      7.27 o
 -11   7   5       59.59       42.10      6.62 o
  -9   7   5      745.93      748.56     15.92 o
  -7   7   5      554.01      494.94     13.61 o
  -5   7   5      288.67      220.82      9.23 o
  -3   7   5      408.43      338.21     12.13 o
  -1   7   5      228.32      202.86      7.51 o
   1   7   5      655.23      716.18     15.11 o
   3   7   5      616.03      556.75     20.91 o
   5   7   5      743.62      725.54     17.02 o
   7   7   5       66.33       95.10      8.10 o
   9   7   5        1.76        8.18      6.85 o
  11   7   5        0.02       -4.79      6.72 o
  13   7   5       30.89       44.93      7.28 o
  15   7   5        8.28        4.09     10.53 o
 -22   8   5       36.87        4.62     14.03 o
 -20   8   5       20.49       -3.81     13.54 o
 -18   8   5       50.33       35.00     12.74 o
 -16   8   5       12.43        3.92     10.16 o
 -14   8   5        0.16       -8.67      8.67 o
 -12   8   5       66.42       83.55     12.91 o
 -10   8   5      178.57      209.98     11.46 o
  -8   8   5     1146.63     1150.40     30.86 o
  -6   8   5      332.92      343.71     18.96 o
  -4   8   5       31.31       20.51      6.39 o
  -2   8   5      208.74      236.31      9.88 o
   0   8   5       21.71        0.89      5.76 o
   2   8   5      358.44      389.16     15.72 o
   4   8   5        2.86        2.05      8.12 o
   6   8   5       76.86       88.47     10.02 o
   8   8   5       54.92       58.75     10.28 o
  10   8   5       66.13       48.90     10.19 o
  12   8   5        9.16        0.85      9.20 o
  14   8   5       14.22       31.73     13.22 o
 -21   9   5       11.62        5.89     15.01 o
 -19   9   5        2.22       -2.05     13.99 o
 -17   9   5        0.37        2.58     10.79 o
 -15   9   5        2.09        7.33     10.66 o
 -13   9   5       13.90        5.90     10.17 o
 -11   9   5        7.70       26.69     10.44 o
  -9   9   5       25.56       14.33      8.44 o
  -7   9   5      381.24      525.74     18.51 o
  -5   9   5     1261.62     1441.47     29.14 o
  -3   9   5     1058.98     1013.81     31.91 o
  -1   9   5      353.67      377.45     14.70 o
   1   9   5     1523.33     1604.86     37.85 o
   3   9   5        4.51        2.19      9.11 o
   5   9   5       11.44       23.37      9.99 o
   7   9   5        0.01       11.64      9.61 o
   9   9   5        5.75       -6.03     11.04 o
  11   9   5        6.78        8.48     12.81 o
  13   9   5        2.72        6.42     10.39 o
 -20  10   5       39.89       47.41     17.36 o
 -18  10   5       56.39       72.73     16.58 o
 -16  10   5      126.08      133.48     15.41 o
 -14  10   5      161.27      162.35     15.81 o
 -12  10   5       58.71       74.16     12.88 o
 -10  10   5      364.88      418.27     24.15 o
  -8  10   5      377.87      461.66     20.95 o
  -6  10   5      226.01      251.64     16.86 o
  -4  10   5       64.14       40.46     10.09 o
  -2  10   5        0.32      -10.10     10.21 o
   0  10   5      424.55      440.10     20.59 o
   2  10   5       88.88      123.06     13.68 o
   4  10   5      144.56      221.45     14.48 o
   6  10   5       19.56       23.66     11.29 o
   8  10   5        0.29       -8.95     10.42 o
  10  10   5       25.54       14.43     12.11 o
  12  10   5       77.95      114.37     30.43 o
 -17  11   5        4.03       -6.02     15.43 o
 -15  11   5       35.52       55.89     16.07 o
 -13  11   5       43.05       32.25     14.83 o
 -11  11   5       34.87        6.37     13.23 o
  -9  11   5      214.60      193.26     18.74 o
  -7  11   5      488.77      512.51     32.10 o
  -5  11   5     1290.61     1369.67     44.57 o
  -3  11   5     1269.23     1288.95     42.90 o
  -1  11   5      698.20      693.42     27.39 o
   1  11   5      179.89      192.69     16.67 o
   3  11   5      115.87      115.14     14.59 o
   5  11   5        1.49       17.61     11.46 o
   7  11   5        2.37      -13.14     13.14 o
   9  11   5        3.89       -6.13     13.83 o
 -14  12   5       80.80      112.62     40.32 o
 -12  12   5      101.16      112.87     23.87 o
 -10  12   5       38.20       13.60     14.34 o
  -8  12   5       27.35      -12.28     24.83 o
  -6  12   5        2.83        3.91     24.29 o
  -4  12   5       13.73       11.90     17.16 o
  -2  12   5      102.96       81.65     19.53 o
   0  12   5      177.76      197.43     20.57 o
   2  12   5       69.01       65.94     17.10 o
   4  12   5       58.05       78.90     15.73 o
   6  12   5       89.78      107.68     18.60 o
 -11  13   5       57.15       24.06     21.47 o
  -9  13   5       96.22       90.92     22.45 o
  -7  13   5       63.00       53.84     31.85 o
  -5  13   5      130.18      160.18     34.95 o
  -3  13   5      242.09      222.52     47.97 o
  -1  13   5      209.63      177.18     26.72 o
   1  13   5       69.51       76.71     19.37 o
   3  13   5       44.30       72.52     22.00 o
 -28   0   6        1.29       -8.50     23.35 o
 -26   0   6       66.24       32.25     23.08 o
 -24   0   6      382.82      412.52     38.19 o
 -22   0   6      165.41      157.88     27.12 o
 -20   0   6      329.42      231.97     28.47 o
 -18   0   6       20.18       63.02     10.65 o
 -16   0   6      193.19      155.67     11.44 o
 -14   0   6     1526.40     1585.54     31.90 o
 -12   0   6      600.55      663.01     24.12 o
 -10   0   6     2031.73     2069.50     85.11 o
  -8   0   6     6740.40     6836.27    168.58 o
  -6   0   6     1343.06     1298.53     25.06 o
  -4   0   6     6543.58     7453.22    117.77 o
  -2   0   6     4585.64     4601.57     74.06 o
   0   0   6     4191.93     3966.33     74.17 o
   2   0   6     4022.68     3250.47     61.20 o
   4   0   6        2.12       -4.39      4.67 o
   6   0   6      642.65      533.67     18.07 o
   8   0   6      148.75      156.70     10.15 o
  10   0   6        2.44       -2.56      5.74 o
  12   0   6       52.35       39.23      7.71 o
  14   0   6        1.81       11.72      7.76 o
  16   0   6       20.16       10.07     10.45 o
  18   0   6       17.35       15.82      9.92 o
 -27   1   6        2.97      -20.31     20.31 o
 -25   1   6        0.66       -8.11     13.79 o
 -23   1   6       95.48      121.61     26.38 o
 -21   1   6      561.38      482.37     27.98 o
 -19   1   6     3120.58     3242.16     69.87 o
 -17   1   6     4327.07     4897.42     74.34 o
 -15   1   6     4837.56     5026.71     63.42 o
 -13   1   6       11.28       21.50      4.43 o
 -11   1   6      888.57      683.39     16.61 o
  -9   1   6       58.04       61.66      4.51 o
  -7   1   6       56.79      121.20      4.82 o
  -5   1   6      213.59      216.17      6.31 o
  -3   1   6     1055.37     1013.52     14.38 o
  -1   1   6      423.16      437.40     10.58 o
   1   1   6      375.08      352.04      6.94 o
   3   1   6       39.33       49.19      6.75 o
   5   1   6       79.46       61.70      5.22 o
   7   1   6      158.89      203.29      7.11 o
   9   1   6      252.42      255.63      7.89 o
  11   1   6       28.48       37.47      4.78 o
  13   1   6       87.88      113.57      7.14 o
  15   1   6       71.59       94.81      6.64 o
  17   1   6        0.51       10.66      7.72 o
 -28   2   6        1.50      -10.33     16.29 o
 -26   2   6        8.96        1.23     15.56 o
 -24   2   6       12.33       45.03     19.30 o
 -22   2   6      149.64      148.46     18.26 o
 -20   2   6       17.58      -10.73     12.66 o
 -18   2   6       51.47      130.21      9.67 o
 -16   2   6     1191.19     1114.39     22.39 o
 -14   2   6     1798.10     1774.52     26.48 o
 -12   2   6     2262.07     2717.85     32.10 o
 -10   2   6        2.07       -1.85      3.71 o
  -8   2   6     4014.48     3613.13     43.08 o
  -6   2   6     3749.20     3994.20     46.92 o
  -4   2   6    20628.17    22229.98    258.91 o
  -2   2   6    30630.92    32126.26    398.70 o
   0   2   6    11959.36    12338.81    144.21 o
   2   2   6     1761.37     2419.59     34.05 o
   4   2   6        5.65       18.38      3.27 o
   6   2   6       31.39       36.28      3.36 o
   8   2   6      341.90      381.98     14.49 o
  10   2   6      389.20      410.31     27.46 o
  12   2   6        0.08        6.95      9.54 o
  14   2   6      113.94       89.42      9.19 o
  16   2   6       33.52       29.41      8.70 o
  18   2   6        5.39        5.50      8.91 o
 -27   3   6        0.55       -8.42     15.84 o
 -25   3   6        3.67       11.69     15.44 o
 -23   3   6       21.78        5.15     13.24 o
 -21   3   6      311.49      321.01     22.69 o
 -19   3   6      271.99      299.59     17.18 o
 -17   3   6      334.21      377.94     19.11 o
 -15   3   6        3.50        0.88      4.92 o
 -13   3   6     1953.28     1634.65     28.08 o
 -11   3   6     3989.93     4092.99     45.86 o
  -9   3   6       18.60       50.65      4.86 o
  -7   3   6      125.78      126.90      5.62 o
  -5   3   6     3428.04     3475.62     41.67 o
  -3   3   6    10282.04    10869.99    144.33 o
  -1   3   6    14327.97    15848.59    162.25 o
   1   3   6     9564.28     9833.09    108.96 o
   3   3   6    10611.56    11033.72    130.44 o
   5   3   6     3536.30     3590.47     45.96 o
   7   3   6     1896.91     1693.16     30.96 o
   9   3   6       75.08       52.17     10.25 o
  11   3   6     1065.18     1112.11     32.57 o
  13   3   6      209.02      231.57     17.25 o
  15   3   6       10.02       20.26     12.18 o
  17   3   6        8.23       -3.67     14.41 o
 -26   4   6        1.79        0.84     16.40 o
 -24   4   6       31.86       39.34     16.46 o
 -22   4   6        2.47       -8.73     11.99 o
 -20   4   6       98.47      113.46     17.06 o
 -18   4   6       17.46       13.84      9.76 o
 -16   4   6      127.19       91.86      6.51 o
 -14   4   6      191.91      165.68      8.29 o
 -12   4   6     1104.42     1050.74     17.42 o
 -10   4   6     4543.76     4116.95     46.52 o
  -8   4   6     3662.06     3223.43     35.65 o
  -6   4   6     5561.43     5974.03     68.79 o
  -4   4   6     9731.79    11042.61    122.11 o
  -2   4   6     3570.78     3315.48     43.25 o
   0   4   6      717.84      618.34     14.04 o
   2   4   6     4184.45     4439.24     52.34 o
   4   4   6      116.34      150.40      6.65 o
   6   4   6      231.57      281.57     10.64 o
   8   4   6       27.23       55.64     11.09 o
  10   4   6        3.20        1.35     10.24 o
  12   4   6       17.92       13.06     11.33 o
  14   4   6       25.35       29.83     14.85 o
  16   4   6       23.58      -14.57     14.57 o
 -25   5   6        0.46      -12.81     15.57 o
 -23   5   6      103.69       68.82     21.52 o
 -21   5   6        0.29      -12.35     12.35 o
 -19   5   6       10.40       18.91     10.97 o
 -17   5   6       88.49      105.40     10.95 o
 -15   5   6      236.53      220.26      9.21 o
 -13   5   6       11.94       -4.83      4.83 o
 -11   5   6     1101.14     1196.93     19.57 o
  -9   5   6      218.36      313.34      8.86 o
  -7   5   6       86.44      104.69      5.68 o
  -5   5   6     1601.87     1804.41     22.75 o
  -3   5   6     1409.61     1279.79     19.62 o
  -1   5   6      854.02      906.95     26.57 o
   1   5   6     1131.94     1168.67     19.31 o
   3   5   6     2479.35     2540.27     38.34 o
   5   5   6     1013.23     1017.40     21.63 o
   7   5   6      175.22      153.64     10.55 o
   9   5   6      369.07      387.43     20.59 o
  11   5   6      190.92      236.01     18.41 o
  13   5   6       78.54       81.95     19.43 o
  15   5   6       27.82       40.58     17.52 o
 -26   6   6       15.28       19.21     23.75 o
 -24   6   6        7.92       -3.74     15.74 o
 -22   6   6       13.02       16.41     15.20 o
 -20   6   6       27.79       19.72     11.46 o
 -18   6   6        0.69       -7.30      8.20 o
 -16   6   6        1.53        0.39      8.09 o
 -14   6   6       10.79        2.81      6.70 o
 -12   6   6       90.75      101.27      7.51 o
 -10   6   6      971.42     1016.16     19.28 o
  -8   6   6      753.21      515.68     12.62 o
  -6   6   6      307.94      233.58      9.64 o
  -4   6   6      293.36      328.66     11.96 o
  -2   6   6      228.76      201.27      7.40 o
   0   6   6        6.64       -2.56      3.60 o
   2   6   6        0.51       -4.09      4.09 o
   4   6   6      160.05      121.97      7.58 o
   6   6   6      600.60      668.62     16.39 o
   8   6   6      539.04      506.53     17.19 o
  10   6   6       51.60       59.92     10.42 o
  12   6   6        9.77        9.36      8.93 o
  14   6   6        7.32       15.88     16.60 o
  16   6   6        0.92        4.86     22.40 o
 -25   7   6       44.50       26.67     20.23 o
 -23   7   6       10.70       37.83     18.30 o
 -21   7   6        7.68        2.04     12.15 o
 -19   7   6       33.00       53.35     12.89 o
 -17   7   6       58.75       73.39     11.46 o
 -15   7   6      149.34      165.32     13.26 o
 -13   7   6      256.88      258.03     12.85 o
 -11   7   6     2009.87     1842.01     32.84 o
  -9   7   6     2204.16     2027.47     30.15 o
  -7   7   6      561.16      356.94     14.83 o
  -5   7   6      465.35      422.52     12.87 o
  -3   7   6      216.90      309.45      9.52 o
  -1   7   6      470.24      447.98     10.85 o
   1   7   6       35.02       29.27      5.53 o
   3   7   6      297.82      313.64     14.84 o
   5   7   6       28.84       37.14      7.22 o
   7   7   6       86.15       73.32      8.38 o
   9   7   6      160.44      189.52     11.49 o
  11   7   6       10.98        6.93      6.74 o
  13   7   6       10.74       10.96     13.58 o
  15   7   6       12.34        6.23     29.35 o
 -22   8   6        3.68        4.74     21.25 o
 -20   8   6        4.35       20.32     14.11 o
 -18   8   6        7.12       33.13     11.42 o
 -16   8   6       63.40       78.88     12.60 o
 -14   8   6        1.37       13.51      9.86 o
 -12   8   6       95.89      151.37     11.73 o
 -10   8   6      201.42      308.88     13.23 o
  -8   8   6      936.88      822.43     20.44 o
  -6   8   6      332.35      204.07     10.92 o
  -4   8   6      154.68      149.60      9.15 o
  -2   8   6        0.57       -4.43      5.77 o
   0   8   6       38.92       44.44      8.12 o
   2   8   6       98.82      150.31     13.48 o
   4   8   6      699.65      700.22     20.95 o
   6   8   6      140.22      168.94     11.86 o
   8   8   6        0.38        0.96      8.94 o
  10   8   6        0.52        6.68      8.97 o
  12   8   6       22.90       21.99     15.87 o
  14   8   6        3.79        7.15     25.10 o
 -21   9   6        5.42        9.71     18.83 o
 -19   9   6       31.70        8.71     14.10 o
 -17   9   6       26.09       16.88     11.66 o
 -15   9   6        0.01       12.54     10.85 o
 -13   9   6      195.30      179.04     15.00 o
 -11   9   6      236.17      199.36     15.27 o
  -9   9   6       80.56       67.47     10.27 o
  -7   9   6      305.25      241.76     13.85 o
  -5   9   6       68.56       53.75      9.35 o
  -3   9   6      132.93      104.07      9.84 o
  -1   9   6       22.83        2.82      9.52 o
   1   9   6      157.24      121.83     11.77 o
   3   9   6      510.54      490.58     18.74 o
   5   9   6      271.27      298.24     15.05 o
   7   9   6       45.09       57.85     15.33 o
   9   9   6        1.79       -7.65      9.55 o
  11   9   6       27.81       33.61     14.17 o
 -20  10   6       10.46       11.04     15.75 o
 -18  10   6        1.91       15.20     14.12 o
 -16  10   6        3.50       16.25     12.60 o
 -14  10   6        1.22      -10.63     10.74 o
 -12  10   6       53.42       15.41     11.15 o
 -10  10   6      175.15      124.88     16.07 o
  -8  10   6       46.65       46.39     11.64 o
  -6  10   6      104.80      140.38     37.13 o
  -4  10   6      258.88      310.03     26.89 o
  -2  10   6       47.39       51.88     12.19 o
   0  10   6        3.69        0.38     10.20 o
   2  10   6      116.32       88.87     13.06 o
   4  10   6        7.79        2.07      9.42 o
   6  10   6       12.27      -11.29     11.29 o
   8  10   6        0.64      -10.05     12.45 o
  10  10   6        0.78        4.88     13.69 o
 -17  11   6        1.63        9.62     18.75 o
 -15  11   6        9.67       -5.41     14.29 o
 -13  11   6       16.24        3.87     13.86 o
 -11  11   6        3.55       -8.99     12.21 o
  -9  11   6        8.51       27.55     16.83 o
  -7  11   6       11.29      -18.76     21.59 o
  -5  11   6       21.34       39.66     17.37 o
  -3  11   6        0.34       -7.08     15.36 o
  -1  11   6       37.46       38.63     12.90 o
   1  11   6       97.25      140.52     15.40 o
   3  11   6       15.34       43.65     16.59 o
   5  11   6       53.48       61.44     15.43 o
   7  11   6       74.35       32.08     18.55 o
 -16  12   6        5.06       -2.94     19.07 o
 -14  12   6        0.83       12.75     16.73 o
 -12  12   6        0.74       -6.95     15.92 o
 -10  12   6        0.07       -5.65     17.27 o
  -8  12   6        4.22       -9.30     16.04 o
  -6  12   6        0.64      -22.00     23.08 o
  -4  12   6        2.27        3.98     16.96 o
  -2  12   6        2.70       16.91     17.69 o
   0  12   6       22.60       30.24     16.31 o
   2  12   6       85.91      101.61     16.14 o
   4  12   6       39.81       14.30     16.06 o
   6  12   6       10.76       -2.50     18.61 o
 -11  13   6       11.53      -10.05     18.56 o
  -9  13   6        9.31      -16.06     16.06 o
  -7  13   6        8.65       27.66     21.13 o
  -5  13   6       11.77      -14.30     25.50 o
  -3  13   6       22.75        6.61     27.39 o
  -1  13   6       87.37      132.24     33.74 o
   1  13   6       12.24       13.19     20.79 o
 -27   1   7       15.27        9.64     19.16 o
 -25   1   7        1.24        7.69     14.50 o
 -23   1   7       59.08       53.25     32.52 o
 -21   1   7      475.67      463.04     27.87 o
 -19   1   7        4.80        4.66      8.18 o
 -17   1   7       74.71       74.85      7.22 o
 -15   1   7       94.95      131.06      6.95 o
 -13   1   7      677.41      683.31     22.50 o
 -11   1   7      841.08      958.01     16.42 o
  -9   1   7     3150.94     3002.96     46.73 o
  -7   1   7       11.70       31.45      4.18 o
  -5   1   7      383.64      407.89     10.12 o
  -3   1   7     1228.06     1463.41     22.71 o
  -1   1   7      346.24      440.54      9.80 o
   1   1   7        2.60        1.61      2.58 o
   3   1   7      648.40      580.24     11.27 o
   5   1   7        0.31       -0.92      3.50 o
   7   1   7      693.06      621.80     13.46 o
   9   1   7      341.91      344.51     10.41 o
  11   1   7        8.03        5.16      5.07 o
  13   1   7       39.34       39.65      5.56 o
  15   1   7       36.12       41.70      7.82 o
  17   1   7        2.75        0.75      8.03 o
 -28   2   7        0.87      -12.32     21.52 o
 -26   2   7       32.30       30.22     16.46 o
 -24   2   7        7.37       26.89     14.50 o
 -22   2   7       33.20        9.40     14.03 o
 -20   2   7      522.13      575.66     23.71 o
 -18   2   7     1757.16     1633.59     31.71 o
 -16   2   7      303.60      313.24     10.96 o
 -14   2   7      317.26      338.95     10.05 o
 -12   2   7    21206.46    21791.04    273.56 o
 -10   2   7     1723.17     2102.81     31.90 o
  -8   2   7     2941.12     2931.22     38.70 o
  -6   2   7     1392.17     1560.79     22.91 o
  -4   2   7    12902.02    13906.56    162.85 o
  -2   2   7    10210.42    11486.20    145.97 o
   0   2   7      147.61      217.63      6.47 o
   2   2   7       54.18       31.99      4.53 o
   4   2   7      114.70       56.13      5.44 o
   6   2   7       61.98       70.63      4.39 o
   8   2   7      651.71      598.90     20.78 o
  10   2   7      443.76      395.23     19.47 o
  12   2   7        9.32       13.03     10.32 o
  14   2   7       55.36       54.09      8.61 o
  16   2   7        0.06       -0.66      8.69 o
 -27   3   7        8.43      -16.10     16.10 o
 -25   3   7        0.00       23.27     17.27 o
 -23   3   7       70.97       66.69     16.32 o
 -21   3   7      116.44      106.01     17.25 o
 -19   3   7      212.13      232.44     16.15 o
 -17   3   7      190.29      192.26      9.30 o
 -15   3   7      638.42      593.87     14.83 o
 -13   3   7      784.38      804.38     15.72 o
 -11   3   7      851.99      873.15     20.78 o
  -9   3   7     4422.50     4225.54     50.29 o
  -7   3   7        5.33       16.41      3.98 o
  -5   3   7    11990.55    14069.85    164.30 o
  -3   3   7      281.19      222.81      8.18 o
  -1   3   7     1035.75     1093.19     16.49 o
   1   3   7      171.11      203.64      6.07 o
   3   3   7      268.58      245.19      9.38 o
   5   3   7       44.20       23.99      6.62 o
   7   3   7        0.07       -7.29      8.48 o
   9   3   7        1.28       17.63      9.73 o
  11   3   7      215.05      198.55     15.84 o
  13   3   7       12.33       16.66     13.69 o
  15   3   7        8.81       -1.56     23.68 o
 -26   4   7        8.51       11.95     17.25 o
 -24   4   7        6.75       -5.79     14.41 o
 -22   4   7       18.63       41.08     14.89 o
 -20   4   7      133.76      116.32     13.60 o
 -18   4   7       14.87        7.86      9.09 o
 -16   4   7      308.72      367.33     12.50 o
 -14   4   7      712.83      718.19     15.45 o
 -12   4   7      759.69      896.56     16.05 o
 -10   4   7      561.21      627.54     13.95 o
  -8   4   7        6.67        3.54      4.19 o
  -6   4   7        4.17        1.13      3.86 o
  -4   4   7       43.78       16.13      4.13 o
  -2   4   7     1053.90     1256.91     22.06 o
   0   4   7      101.61       73.76      4.75 o
   2   4   7     2787.01     2487.58     34.80 o
   4   4   7     2347.05     2171.62     31.20 o
   6   4   7     2003.83     1954.66     31.74 o
   8   4   7      345.29      389.12     20.98 o
  10   4   7      207.06      258.53     36.95 o
  12   4   7       89.61       70.92     13.57 o
  14   4   7        7.07      -13.60     13.60 o
  16   4   7        1.92        0.35     15.43 o
 -27   5   7        5.38       -4.64     17.27 o
 -25   5   7        6.90       29.29     16.39 o
 -23   5   7        6.89       29.47     15.71 o
 -21   5   7        7.17        6.81     13.42 o
 -19   5   7        0.43       -9.78      9.78 o
 -17   5   7       13.79       15.35      7.19 o
 -15   5   7        0.30        0.67      5.48 o
 -13   5   7     1575.20     1527.06     23.52 o
 -11   5   7     1880.06     2200.17     32.70 o
  -9   5   7      415.58      508.76     11.86 o
  -7   5   7      311.03      212.23      7.33 o
  -5   5   7      793.63      563.15     12.23 o
  -3   5   7        1.41       44.66      5.11 o
  -1   5   7      309.38      269.93      9.87 o
   1   5   7      707.78      640.72     12.70 o
   3   5   7     2315.55     1950.44     31.84 o
   5   5   7      452.91      425.52     16.41 o
   7   5   7      563.78      394.94     14.48 o
   9   5   7      281.63      219.70     17.60 o
  11   5   7       53.34       50.02     16.43 o
  13   5   7       38.91       39.57     16.70 o
  15   5   7       19.43       30.00     17.38 o
 -26   6   7        6.18      -17.58     17.58 o
 -24   6   7        5.65      -12.62     15.41 o
 -22   6   7        5.55      -14.12     14.12 o
 -20   6   7        2.00       -2.11     12.85 o
 -18   6   7        4.94       15.26      9.31 o
 -16   6   7       27.88       33.20      9.16 o
 -14   6   7      271.93      366.41     13.50 o
 -12   6   7        5.10       24.91      6.42 o
 -10   6   7      192.42      225.28      9.56 o
  -8   6   7        6.54       23.83      5.01 o
  -6   6   7       62.84       43.70      5.29 o
  -4   6   7     1222.17     1272.86     18.67 o
  -2   6   7     1758.39     1790.97     24.67 o
   0   6   7      114.88      115.46      7.00 o
   2   6   7     1135.53     1016.48     17.58 o
   4   6   7     3888.52     3449.98     51.86 o
   6   6   7     2103.08     1984.41     46.24 o
   8   6   7      302.27      235.98     15.16 o
  10   6   7       16.23       10.57      9.30 o
  12   6   7       11.74       23.89      9.31 o
  14   6   7        3.23       15.16     17.52 o
 -25   7   7       12.36      -17.74     17.74 o
 -23   7   7        5.05      -15.35     15.35 o
 -21   7   7       15.95       10.25     12.72 o
 -19   7   7       88.70       61.88     11.74 o
 -17   7   7       54.43       11.73     12.21 o
 -15   7   7       11.36       19.46      9.92 o
 -13   7   7      863.26      836.49     23.01 o
 -11   7   7     1234.09     1335.20     26.93 o
  -9   7   7      696.82      808.27     19.81 o
  -7   7   7     1202.71     1319.17     21.11 o
  -5   7   7     2786.16     2486.49     32.87 o
  -3   7   7      207.14      180.95      8.63 o
  -1   7   7     1707.29     1658.22     26.07 o
   1   7   7     1842.16     1693.30     33.14 o
   3   7   7      229.54      169.22     12.44 o
   5   7   7        0.00       -2.97      6.64 o
   7   7   7       11.54       35.06      9.05 o
   9   7   7       11.49       -1.00      6.79 o
  11   7   7        4.72        3.92      8.73 o
  13   7   7        3.46       -0.68     10.81 o
 -24   8   7        2.76        0.78     20.78 o
 -22   8   7       35.34       48.48     15.72 o
 -20   8   7       83.84      111.77     16.60 o
 -18   8   7      230.67      346.28     19.24 o
 -16   8   7      645.04      647.73     27.52 o
 -14   8   7      334.54      287.60     18.82 o
 -12   8   7      789.45      751.78     22.19 o
 -10   8   7      485.56      474.31     17.74 o
  -8   8   7      116.12      146.79     10.28 o
  -6   8   7        2.76       -5.00      6.16 o
  -4   8   7      393.54      379.47     12.11 o
  -2   8   7       36.88       40.15      8.93 o
   0   8   7      729.07      749.09     24.10 o
   2   8   7      348.99      409.08     18.10 o
   4   8   7      227.38      294.23     15.60 o
   6   8   7       86.99       99.27     11.57 o
   8   8   7       46.87       37.03     13.05 o
  10   8   7       19.86       21.83     11.34 o
  12   8   7       11.56       16.36     12.78 o
 -23   9   7        8.71      -12.06     18.52 o
 -21   9   7       26.92       30.12     16.13 o
 -19   9   7        5.05      -13.69     13.69 o
 -17   9   7        0.92       26.60     15.99 o
 -15   9   7       32.13       48.26     11.93 o
 -13   9   7       13.41       15.35     10.67 o
 -11   9   7      194.84      112.22     11.56 o
  -9   9   7     1002.06      930.39     30.25 o
  -7   9   7      796.40      917.99     25.01 o
  -5   9   7      215.83      321.59     15.67 o
  -3   9   7     1606.53     1812.43     63.34 o
  -1   9   7      471.50      421.99     19.85 o
   1   9   7       77.11       89.49     12.47 o
   3   9   7       62.44       49.94     11.30 o
   5   9   7       17.17       14.75     10.01 o
   7   9   7        2.91       -9.59      9.59 o
   9   9   7       17.23       35.91     11.09 o
  11   9   7        9.90       -8.63     13.20 o
 -20  10   7       68.18       74.37     18.17 o
 -18  10   7      114.96      129.13     16.44 o
 -16  10   7       45.84       59.16     13.57 o
 -14  10   7      189.27      141.17     17.59 o
 -12  10   7      243.56      225.56     32.24 o
 -10  10   7      118.33      120.95     17.06 o
  -8  10   7       22.60       55.80     11.74 o
  -6  10   7        0.90       -9.90      9.90 o
  -4  10   7       31.97       54.09     13.77 o
  -2  10   7        1.25        4.81     11.76 o
   0  10   7      130.31      153.63     16.34 o
   2  10   7      130.47      175.11     17.22 o
   4  10   7        8.30       30.27     11.76 o
   6  10   7       16.84       17.68     11.49 o
   8  10   7       39.01       45.76     12.92 o
 -19  11   7        1.23       22.37     19.63 o
 -17  11   7        6.51       -5.52     14.31 o
 -15  11   7        2.29       34.03     16.41 o
 -13  11   7       22.40       28.15     14.66 o
 -11  11   7       77.79       47.97     14.61 o
  -9  11   7      121.76      109.78     23.21 o
  -7  11   7      109.20      128.81     16.82 o
  -5  11   7      238.28      254.04     20.80 o
  -3  11   7      194.83      215.66     24.06 o
  -1  11   7      129.77      169.80     18.16 o
   1  11   7       46.75       32.86     13.96 o
   3  11   7        3.11      -13.04     13.04 o
   5  11   7       47.20       71.35     16.54 o
   7  11   7       11.27        0.56     14.39 o
 -16  12   7       61.30       63.90     19.01 o
 -14  12   7       35.11       43.68     17.08 o
 -12  12   7        1.71       -0.79     18.18 o
 -10  12   7        1.37      -15.42     15.42 o
  -8  12   7        9.09        3.97     17.46 o
  -6  12   7       20.25       20.33     27.19 o
  -4  12   7       81.19       80.57     16.87 o
  -2  12   7      111.79      143.01     53.10 o
   0  12   7       82.55       82.26     22.06 o
   2  12   7      117.50      122.79     19.36 o
   4  12   7       35.27       37.29     17.47 o
 -11  13   7       23.25       40.61     20.78 o
  -9  13   7       57.30       91.82     23.37 o
  -7  13   7      178.38      213.89     30.97 o
  -5  13   7      212.37      258.13     29.08 o
  -3  13   7       75.37       63.21     21.65 o
  -1  13   7       59.44       96.41     23.22 o
 -28   0   8       56.16       57.89     27.80 o
 -26   0   8       10.08       18.76     21.32 o
 -24   0   8        0.19        2.02     20.51 o
 -22   0   8        8.41       26.45     20.38 o
 -20   0   8        5.08        1.93     12.00 o
 -18   0   8      413.50      422.63     23.95 o
 -16   0   8      496.29      413.15     30.81 o
 -14   0   8        9.27        1.25      6.64 o
 -12   0   8      330.66      400.15     19.52 o
 -10   0   8      142.16      220.30     14.03 o
  -8   0   8     2898.37     3104.01     65.09 o
  -6   0   8    25019.08    26935.61    646.24 o
  -4   0   8    16314.97    16535.83    296.60 o
  -2   0   8    16511.93    16599.49    297.22 o
   0   0   8     1143.41      920.08     27.12 o
   2   0   8        9.90        4.89      5.99 o
   4   0   8        1.61       -0.29      5.91 o
   6   0   8     1097.06     1190.35     36.10 o
   8   0   8     1568.80     1557.73     44.33 o
  10   0   8        0.72       -6.52     15.79 o
  12   0   8       26.60        4.43      7.76 o
  14   0   8       13.20       12.31      8.57 o
  16   0   8       27.81       46.29     15.46 o
 -29   1   8        0.92       -1.82     16.54 o
 -27   1   8       50.35       65.04     18.16 o
 -25   1   8       62.66       87.18     18.62 o
 -23   1   8      249.62      218.44     20.80 o
 -21   1   8      752.36      790.45     46.76 o
 -19   1   8     1078.45     1254.59     26.99 o
 -17   1   8      761.51      867.69     18.88 o
 -15   1   8     1913.00     1700.14     49.20 o
 -13   1   8      770.46      754.86     16.12 o
 -11   1   8      737.20      679.52     17.86 o
  -9   1   8     6289.35     6842.86    111.24 o
  -7   1   8      806.03      907.92     18.61 o
  -5   1   8      606.86      660.16     13.66 o
  -3   1   8      949.16      971.27     17.07 o
  -1   1   8      963.09      965.76     16.61 o
   1   1   8       87.83      145.06      5.28 o
   3   1   8      210.30      205.95      7.10 o
   5   1   8      659.25      518.45     12.14 o
   7   1   8      112.09      130.25      7.41 o
   9   1   8      128.65      137.70      7.29 o
  11   1   8      358.30      398.87     12.17 o
  13   1   8       32.17       51.98      7.73 o
  15   1   8       16.57       37.52      8.30 o
 -28   2   8        1.69        0.74     17.17 o
 -26   2   8       48.34       54.94     17.59 o
 -24   2   8       17.13       28.60     23.48 o
 -22   2   8      120.85      170.65     19.39 o
 -20   2   8      247.03      353.44     19.08 o
 -18   2   8       69.19       79.65      7.77 o
 -16   2   8       77.95       43.80      5.66 o
 -14   2   8       50.19       23.36      5.97 o
 -12   2   8      514.60      436.76     13.11 o
 -10   2   8       21.59       -1.08      4.65 o
  -8   2   8        0.51       22.47      4.71 o
  -6   2   8     1602.88     1808.07     34.06 o
  -4   2   8    10924.78    12326.61    145.34 o
  -2   2   8       95.95       60.44      4.52 o
   0   2   8     3201.93     2965.98     38.44 o
   2   2   8      874.79      895.26     17.82 o
   4   2   8       30.42       52.25      7.22 o
   6   2   8      837.93      855.03     26.61 o
   8   2   8       68.29       60.34     10.13 o
  10   2   8      131.01      122.82     12.97 o
  12   2   8       48.72       26.97      7.61 o
  14   2   8       53.28       33.28      8.77 o
  16   2   8        1.11      -15.11     15.11 o
 -27   3   8        8.78      -11.47     15.79 o
 -25   3   8       29.55       67.43     17.96 o
 -23   3   8       98.53      109.57     17.68 o
 -21   3   8       47.11       26.15     11.13 o
 -19   3   8       18.60       10.19      8.24 o
 -17   3   8      288.46      331.32     11.96 o
 -15   3   8      330.38      399.25     11.74 o
 -13   3   8      672.71      714.11     14.99 o
 -11   3   8       82.70      108.49      6.75 o
  -9   3   8      844.24      822.63     18.25 o
  -7   3   8     1638.66     1593.82     26.21 o
  -5   3   8     2470.14     2261.35     37.41 o
  -3   3   8       48.75       66.78      4.98 o
  -1   3   8      223.29      187.67      7.90 o
   1   3   8      806.91      833.15     20.40 o
   3   3   8     1248.70     1358.61     21.42 o
   5   3   8      111.55      119.97      9.69 o
   7   3   8      428.43      449.56     22.92 o
   9   3   8      907.90      872.01     29.17 o
  11   3   8       44.69       37.87     12.12 o
  13   3   8       44.97       34.78     12.53 o
  15   3   8        0.49       -2.69     14.02 o
 -28   4   8        6.46        1.69     18.87 o
 -26   4   8        3.44       14.46     16.84 o
 -24   4   8        4.81       17.58     15.44 o
 -22   4   8        7.83        5.56     13.74 o
 -20   4   8       77.10      119.41     14.06 o
 -18   4   8      229.76      238.47     13.44 o
 -16   4   8       36.36       24.38      6.37 o
 -14   4   8      645.93      638.70     14.91 o
 -12   4   8      210.83      240.25      9.20 o
 -10   4   8     1577.08     1152.06     20.13 o
  -8   4   8     1770.67     1334.17     21.94 o
  -6   4   8      826.42      838.16     15.08 o
  -4   4   8       26.16       21.11      5.53 o
  -2   4   8     3890.81     4126.69     53.39 o
   0   4   8        2.28        0.58      3.94 o
   2   4   8        3.96       11.03      4.74 o
   4   4   8      592.69      607.65     14.31 o
   6   4   8      401.93      359.12     13.93 o
   8   4   8       10.82       -0.20     10.29 o
  10   4   8      133.26      111.69     19.33 o
  12   4   8      123.43      111.64     18.49 o
  14   4   8       20.39       26.10     16.03 o
 -27   5   8       38.70       53.77     20.92 o
 -25   5   8       19.28       31.45     17.70 o
 -23   5   8        1.41        9.42     16.46 o
 -21   5   8       25.17       14.54     14.27 o
 -19   5   8      194.02      173.34     15.83 o
 -17   5   8        2.15        9.93      8.05 o
 -15   5   8      314.88      293.68     14.17 o
 -13   5   8     1234.86     1146.67     21.31 o
 -11   5   8      705.02      777.93     18.22 o
  -9   5   8       12.22        3.17      4.47 o
  -7   5   8       64.08       84.39      6.40 o
  -5   5   8     2068.70     1876.21     26.85 o
  -3   5   8      564.07      612.26     13.73 o
  -1   5   8      249.14      307.76     11.75 o
   1   5   8      892.37      843.67     19.29 o
   3   5   8      376.63      426.00     12.99 o
   5   5   8      437.95      554.22     19.50 o
   7   5   8     1206.87     1206.81     28.95 o
   9   5   8      331.38      353.18     25.97 o
  11   5   8       99.27       86.30     19.03 o
  13   5   8       27.39       56.58     33.13 o
 -26   6   8        0.25      -16.60     16.60 o
 -24   6   8        0.06        6.46     16.75 o
 -22   6   8        1.83      -13.30     13.30 o
 -20   6   8        0.86       -0.77     11.76 o
 -18   6   8       27.85       31.82     10.26 o
 -16   6   8        4.03       -8.75      8.75 o
 -14   6   8      349.18      324.38     13.08 o
 -12   6   8     3083.23     3220.40     45.81 o
 -10   6   8     5451.42     5183.77     69.28 o
  -8   6   8     5353.76     5065.73     58.18 o
  -6   6   8     1561.09     1610.55     23.62 o
  -4   6   8      355.82      359.82     10.96 o
  -2   6   8      443.79      424.11     12.60 o
   0   6   8       82.87       77.80      6.25 o
   2   6   8      595.51      524.95     17.68 o
   4   6   8      569.20      582.10     22.62 o
   6   6   8      221.98      236.20     15.73 o
   8   6   8       22.84        9.04      8.83 o
  10   6   8       11.83        0.61     15.88 o
  12   6   8        6.45       13.45     14.20 o
 -25   7   8       10.99        6.33     39.54 o
 -23   7   8       36.68       31.78     22.67 o
 -21   7   8        0.88       14.52     15.36 o
 -19   7   8       46.40       94.42     13.29 o
 -17   7   8      432.01      477.19     29.74 o
 -15   7   8     1192.92     1195.83     28.48 o
 -13   7   8     2514.08     2526.70     42.34 o
 -11   7   8     1036.31     1178.88     23.14 o
  -9   7   8      745.14      651.81     16.56 o
  -7   7   8        0.87       46.43      6.77 o
  -5   7   8        0.94       -2.64      4.99 o
  -3   7   8      880.06      874.22     16.70 o
  -1   7   8        0.21       -4.61      6.70 o
   1   7   8       12.56       12.79      8.32 o
   3   7   8      349.64      310.07     13.87 o
   5   7   8      562.10      487.66     18.78 o
   7   7   8       38.10       39.66     10.42 o
   9   7   8       51.13       71.66      9.33 o
  11   7   8       59.28       76.19     13.23 o
 -24   8   8        3.15      -12.04     18.20 o
 -22   8   8        2.68       19.56     17.69 o
 -20   8   8       49.11       60.47     15.42 o
 -18   8   8       40.54       47.80     12.86 o
 -16   8   8       11.17        2.10     10.22 o
 -14   8   8       83.79       92.83     12.65 o
 -12   8   8      740.05      862.82     24.02 o
 -10   8   8      978.86     1181.64     26.11 o
  -8   8   8      334.37      368.87     14.16 o
  -6   8   8      187.41      182.93      9.63 o
  -4   8   8      394.67      369.43     14.46 o
  -2   8   8      698.86      703.24     21.80 o
   0   8   8       56.42       83.80     10.22 o
   2   8   8        0.27       -7.32      7.95 o
   4   8   8       12.75       21.13      9.56 o
   6   8   8        1.39       -2.90      9.14 o
   8   8   8       22.32       29.90     10.12 o
  10   8   8       21.61        6.39     12.70 o
 -23   9   8        0.02       -9.44     17.68 o
 -21   9   8        0.23       20.78     15.09 o
 -19   9   8        9.63       20.01     12.72 o
 -17   9   8       47.34       28.00     12.22 o
 -15   9   8       68.70       56.57     12.52 o
 -13   9   8        0.15       -0.04     10.34 o
 -11   9   8      122.38      146.26     12.16 o
  -9   9   8      153.49      157.06     13.91 o
  -7   9   8        1.67       -9.01      9.01 o
  -5   9   8      174.75      215.46     15.47 o
  -3   9   8       61.64       91.00     11.32 o
  -1   9   8      152.16      160.64     12.90 o
   1   9   8       56.29       68.77     10.78 o
   3   9   8       10.47       13.67      9.98 o
   5   9   8        7.53       -6.03      9.97 o
   7   9   8       42.71       42.53     11.57 o
   9   9   8        0.10       -2.01     10.45 o
 -20  10   8        0.02       15.02     19.23 o
 -18  10   8        0.25       -2.62     14.32 o
 -16  10   8        0.77        3.28     13.35 o
 -14  10   8       73.60      100.13     16.71 o
 -12  10   8       20.97       -0.17     19.25 o
 -10  10   8       13.45       -4.59     11.86 o
  -8  10   8        2.22       -8.98      8.98 o
  -6  10   8        2.90        9.29     11.07 o
  -4  10   8      130.46       97.64     15.49 o
  -2  10   8        2.02       14.56     16.36 o
   0  10   8        0.12       13.20     10.59 o
   2  10   8        0.95       -1.95     10.30 o
   4  10   8       30.62       32.35     12.26 o
   6  10   8       14.31       14.63     12.00 o
   8  10   8       19.68       41.26     13.09 o
 -19  11   8        2.06        6.79     20.57 o
 -17  11   8        1.37       -2.03     15.44 o
 -15  11   8        3.42       14.22     14.51 o
 -13  11   8        8.37       55.22     20.99 o
 -11  11   8       56.28       86.49     30.09 o
  -9  11   8       30.24       16.66     16.88 o
  -7  11   8       11.33       63.33     18.31 o
  -5  11   8        0.15       -6.46     13.21 o
  -3  11   8        7.15       -8.43     11.17 o
  -1  11   8        4.06       -0.83     11.34 o
   1  11   8      169.85      207.26     19.26 o
   3  11   8      170.05      202.58     20.47 o
   5  11   8       30.54       62.38     16.67 o
 -16  12   8       56.63      100.42     21.46 o
 -14  12   8       21.94       41.50     20.41 o
 -12  12   8        5.90      -12.58     20.65 o
 -10  12   8        3.10       12.10     18.11 o
  -8  12   8        4.75       -6.09     27.53 o
  -6  12   8        8.49        2.24     18.02 o
  -4  12   8      158.97      225.35     21.69 o
  -2  12   8      254.43      340.10     25.30 o
   0  12   8       61.40       68.30     17.51 o
   2  12   8        6.90       -5.72     15.31 o
 -11  13   8        3.88        5.93     20.04 o
  -9  13   8        1.58       -6.38     19.73 o
  -7  13   8        4.42        9.70     27.87 o
  -5  13   8       45.74       37.24     22.17 o
  -3  13   8        0.00       23.14     20.89 o
 -29   1   9        7.01       22.70     17.60 o
 -27   1   9       18.44       -5.45     16.83 o
 -25   1   9        1.90       -0.73     15.06 o
 -23   1   9        3.56        2.25     13.66 o
 -21   1   9       89.12       68.02     10.43 o
 -19   1   9      360.17      372.01     16.18 o
 -17   1   9        0.87       -1.89      5.89 o
 -15   1   9      449.59      443.12     13.94 o
 -13   1   9      422.32      532.80     16.92 o
 -11   1   9        3.75        5.29      5.48 o
  -9   1   9      159.74       93.82      7.52 o
  -7   1   9      977.02     1285.33     22.18 o
  -5   1   9       10.34       -3.87      3.87 o
  -3   1   9     1617.99     1755.74     47.72 o
  -1   1   9      183.40      247.89      8.25 o
   1   1   9      518.30      536.56     11.41 o
   3   1   9      162.82      164.69      6.73 o
   5   1   9        7.38        7.10      5.80 o
   7   1   9      171.91      185.37     10.58 o
   9   1   9      103.32       91.14      7.29 o
  11   1   9        3.99        0.39      5.87 o
  13   1   9       13.24       12.13      7.69 o
  15   1   9        4.12        0.40     15.52 o
 -28   2   9       58.36       73.16     20.75 o
 -26   2   9        0.01        4.86     15.54 o
 -24   2   9      135.06      177.38     20.99 o
 -22   2   9      328.89      346.38     24.95 o
 -20   2   9      150.83      161.71     12.24 o
 -18   2   9      523.40      423.99     15.21 o
 -16   2   9      232.73      238.22     10.95 o
 -14   2   9        0.01        1.13      7.91 o
 -12   2   9      335.77      275.92     13.72 o
 -10   2   9      139.03      140.29      7.86 o
  -8   2   9      735.90      700.17     16.51 o
  -6   2   9     3036.22     3633.48     51.46 o
  -4   2   9        0.03        0.68      3.76 o
  -2   2   9      137.72      134.74      6.18 o
   0   2   9      512.36      399.35      9.57 o
   2   2   9      311.92      248.52      8.57 o
   4   2   9      996.55     1117.61     19.67 o
   6   2   9       45.32       82.35      7.48 o
   8   2   9       52.29       61.06      7.20 o
  10   2   9        0.10       -9.24      9.24 o
  12   2   9        1.70        4.10      7.68 o
  14   2   9        5.80        9.32     10.07 o
 -29   3   9        1.82      -13.91     22.54 o
 -27   3   9       12.27       20.55     17.54 o
 -25   3   9       36.48        7.84     15.46 o
 -23   3   9       29.61       42.97     20.65 o
 -21   3   9       35.27       13.99     11.37 o
 -19   3   9      589.27      569.63     18.31 o
 -17   3   9      212.00      229.52     11.54 o
 -15   3   9       90.79      120.39      7.91 o
 -13   3   9      575.27      595.85     17.90 o
 -11   3   9     1168.38     1203.55     24.45 o
  -9   3   9       71.24       41.72      6.18 o
  -7   3   9       45.57      118.76      6.95 o
  -5   3   9      212.37      166.46      9.84 o
  -3   3   9     1014.81     1005.52     19.25 o
  -1   3   9      733.03      614.72     12.68 o
   1   3   9      182.97      239.17      8.95 o
   3   3   9       44.13       21.31      4.56 o
   5   3   9       27.73       18.31      5.31 o
   7   3   9      134.35      112.58      8.32 o
   9   3   9       16.81       28.44     11.36 o
  11   3   9       19.15        0.84     11.09 o
  13   3   9        5.62       -8.08     14.44 o
 -28   4   9       11.81       -4.71     18.03 o
 -26   4   9       59.45      115.29     21.08 o
 -24   4   9       57.51       52.60     17.56 o
 -22   4   9       25.51       64.91     16.73 o
 -20   4   9       52.16       32.63     12.12 o
 -18   4   9      294.44      298.90     17.22 o
 -16   4   9      756.71      652.03     17.06 o
 -14   4   9      151.10      119.75      8.47 o
 -12   4   9      361.54      391.29     13.98 o
 -10   4   9      240.76      270.83     15.40 o
  -8   4   9        0.02       15.57      6.07 o
  -6   4   9       77.30       53.31      5.52 o
  -4   4   9      524.06      630.01     13.82 o
  -2   4   9      541.89      663.09     14.04 o
   0   4   9      348.89      257.36      8.04 o
   2   4   9      448.71      417.22     11.78 o
   4   4   9       79.20      123.08      8.05 o
   6   4   9       24.10       18.44      5.77 o
   8   4   9       87.91       83.02     13.42 o
  10   4   9       26.01        5.05     14.41 o
  12   4   9        0.12       -5.01     14.59 o
  14   4   9        3.79      -15.65     19.43 o
 -27   5   9       72.60       85.81     21.80 o
 -25   5   9       46.56       49.32     19.43 o
 -23   5   9       14.78        1.09     13.91 o
 -21   5   9        0.65      -10.57     10.57 o
 -19   5   9      114.55       90.75     13.50 o
 -17   5   9      123.95      143.10     12.22 o
 -15   5   9     1621.99     1458.68     25.81 o
 -13   5   9      230.37      171.92      9.30 o
 -11   5   9      174.56      286.29      9.93 o
  -9   5   9      825.33     1107.34     20.65 o
  -7   5   9     1534.02     1435.47     22.81 o
  -5   5   9       72.54      150.22      7.33 o
  -3   5   9        4.23        8.94      4.00 o
  -1   5   9       17.60       14.52      4.97 o
   1   5   9        0.52        9.76      6.06 o
   3   5   9      924.09     1004.12     23.69 o
   5   5   9      143.58      122.74     10.85 o
   7   5   9      238.52      274.26     21.84 o
   9   5   9        7.89       -8.04     22.00 o
  11   5   9        0.90        2.60     15.43 o
  13   5   9        0.90      -15.52     15.52 o
 -26   6   9       15.61       32.50     19.33 o
 -24   6   9       53.41       39.85     18.19 o
 -22   6   9       82.76      123.77     29.89 o
 -20   6   9       43.81       57.77     13.36 o
 -18   6   9       92.35       83.72     14.73 o
 -16   6   9      114.45      104.34     10.57 o
 -14   6   9      202.50      161.73     10.85 o
 -12   6   9       93.25       56.85      9.07 o
 -10   6   9      324.34      445.19     12.95 o
  -8   6   9      172.27      160.03      8.05 o
  -6   6   9     1711.20     2030.95     34.21 o
  -4   6   9        1.59       -4.01      4.91 o
  -2   6   9      608.17      549.99     14.16 o
   0   6   9     1939.46     1834.44     32.63 o
   2   6   9      815.33      801.11     22.09 o
   4   6   9        3.63      -12.02     12.02 o
   6   6   9        0.04        0.84     18.42 o
   8   6   9        1.79       -8.31      8.31 o
  10   6   9       21.21       22.61     28.41 o
  12   6   9        1.54       38.51     18.69 o
 -25   7   9        5.59      -16.80     27.12 o
 -23   7   9        5.04       -1.86     16.08 o
 -21   7   9       20.74       54.57     20.46 o
 -19   7   9      188.62      232.15     16.86 o
 -17   7   9      519.14      569.05     26.84 o
 -15   7   9      474.43      440.42     17.47 o
 -13   7   9      362.41      298.81     13.55 o
 -11   7   9      737.69      789.39     22.51 o
  -9   7   9     2269.99     2528.27     51.48 o
  -7   7   9      868.07      933.41     18.79 o
  -5   7   9     1816.01     1709.04     27.25 o
  -3   7   9     1350.78     1238.50     23.49 o
  -1   7   9      139.76      118.60     11.85 o
   1   7   9       73.90       99.62     11.50 o
   3   7   9      112.50       69.45     12.31 o
   5   7   9       16.14       21.95     11.13 o
   7   7   9        8.93       -5.33      8.56 o
   9   7   9        1.79       -7.46      7.46 o
  11   7   9        0.00       -4.65     17.61 o
 -24   8   9       49.64       56.33     54.65 o
 -22   8   9      133.64      151.53     23.19 o
 -20   8   9      291.24      313.02     19.66 o
 -18   8   9       35.94       20.31     11.43 o
 -16   8   9        3.90       14.33     10.78 o
 -14   8   9      103.70       99.96     11.21 o
 -12   8   9        9.51       -4.10      8.34 o
 -10   8   9       18.10       13.84      8.11 o
  -8   8   9       14.06       40.69      8.29 o
  -6   8   9       85.31       56.36      9.01 o
  -4   8   9      488.15      567.90     19.84 o
  -2   8   9      347.92      328.75     15.29 o
   0   8   9      643.75      654.02     21.02 o
   2   8   9      316.42      338.76     19.62 o
   4   8   9      341.47      345.45     19.73 o
   6   8   9      108.25      111.53     12.55 o
   8   8   9       60.54       74.97     11.58 o
  10   8   9       12.60       22.36     20.07 o
 -23   9   9        1.96        6.75     38.39 o
 -21   9   9        1.66       11.82     18.79 o
 -19   9   9       63.35       71.39     16.64 o
 -17   9   9       62.28       85.54     16.23 o
 -15   9   9       55.06      109.64     16.82 o
 -13   9   9      351.23      329.89     21.61 o
 -11   9   9      272.14      190.02     16.23 o
  -9   9   9       14.82        8.57      8.91 o
  -7   9   9      390.21      370.66     28.06 o
  -5   9   9     1105.99     1187.17     33.46 o
  -3   9   9      482.81      479.70     19.36 o
  -1   9   9      436.19      412.38     17.94 o
   1   9   9       53.70       66.54     11.13 o
   3   9   9        0.04        2.96     10.13 o
   5   9   9        6.13        6.34     10.63 o
   7   9   9        1.82       -4.40     10.51 o
 -20  10   9       93.22      126.67     24.60 o
 -18  10   9      198.20      234.66     22.62 o
 -16  10   9      170.92      124.48     18.38 o
 -14  10   9       30.84       27.32     14.90 o
 -12  10   9       32.21       12.89     12.57 o
 -10  10   9        5.43       -9.96      9.96 o
  -8  10   9        1.43      -10.10     14.00 o
  -6  10   9       62.26       80.50     13.32 o
  -4  10   9        2.33       11.46     11.06 o
  -2  10   9      212.72      269.59     20.43 o
   0  10   9       74.74       98.14     14.60 o
   2  10   9       38.31       47.00     13.68 o
   4  10   9       12.47       24.29     13.46 o
   6  10   9       16.48        5.40     12.58 o
 -19  11   9        5.97       22.03     16.71 o
 -17  11   9        0.47       21.84     16.48 o
 -15  11   9       22.28       11.55     15.12 o
 -13  11   9        7.74       -3.21     17.41 o
 -11  11   9        1.12        4.02     16.18 o
  -9  11   9       46.01       59.31     19.82 o
  -7  11   9      175.32      174.73     32.15 o
  -5  11   9       19.37       34.14     14.63 o
  -3  11   9       56.78       66.92     14.07 o
  -1  11   9       21.94       -9.82     11.11 o
   1  11   9        1.34       -9.03     13.90 o
   3  11   9        0.26       -8.46     14.41 o
 -16  12   9       79.76      124.06     25.79 o
 -14  12   9       38.98       57.17     21.03 o
 -12  12   9       12.13       16.78     19.08 o
 -10  12   9        2.21      -21.32     21.32 o
  -8  12   9        3.97       14.80     27.80 o
  -6  12   9       64.95       58.36     31.98 o
  -4  12   9       21.46       31.05     16.71 o
  -2  12   9       25.20       39.55     16.74 o
   0  12   9        4.98       18.52     18.16 o
  -9  13   9       95.49      184.90     27.52 o
  -7  13   9       79.81       95.72     24.64 o
 -30   0  10       23.34       55.46     30.36 o
 -28   0  10        6.54       30.36     24.29 o
 -26   0  10        3.23       -1.75     21.32 o
 -24   0  10        1.45      -10.12     18.89 o
 -22   0  10       60.72      109.95     17.12 o
 -20   0  10      825.54      957.86     61.67 o
 -18   0  10        5.83       -7.58      9.67 o
 -16   0  10       90.26       97.20     13.05 o
 -14   0  10     1054.62     1223.91     40.28 o
 -12   0  10     2563.20     2757.77     72.29 o
 -10   0  10     1651.96     1647.80     69.43 o
  -8   0  10      194.93      164.10     10.81 o
  -6   0  10    11654.54    12458.76    227.54 o
  -4   0  10     8046.30     8494.78    157.42 o
  -2   0  10     3879.63     3625.18    147.56 o
   0   0  10      145.28      159.24      9.68 o
   2   0  10     1049.47     1097.60     26.33 o
   4   0  10     3313.61     3499.58     95.74 o
   6   0  10      674.02      726.72     26.13 o
   8   0  10      105.23      100.58     11.87 o
  10   0  10       23.00       -4.94      9.11 o
  12   0  10      124.56       89.27     12.36 o
 -29   1  10       27.38       39.25     22.20 o
 -27   1  10       10.39       29.52     19.03 o
 -25   1  10       40.90       38.18     16.55 o
 -23   1  10      262.52      195.95     21.41 o
 -21   1  10      539.18      516.05     20.15 o
 -19   1  10      633.27      701.28     19.63 o
 -17   1  10     1565.88     1475.07     33.27 o
 -15   1  10      396.06      354.75     13.01 o
 -13   1  10      502.95      557.55     17.44 o
 -11   1  10       72.98       81.80      7.70 o
  -9   1  10      186.83      163.87      9.53 o
  -7   1  10       68.68       41.38      6.29 o
  -5   1  10     1733.93     1931.02     44.06 o
  -3   1  10     2567.48     2266.99     37.64 o
  -1   1  10     3509.03     3602.04     55.12 o
   1   1  10     2816.13     2987.32     41.96 o
   3   1  10     1352.13     1300.20     21.94 o
   5   1  10      175.31      152.01     10.70 o
   7   1  10      292.56      312.25     14.42 o
   9   1  10       38.27       37.38      6.66 o
  11   1  10       44.52       63.72      7.36 o
  13   1  10       30.66       55.67      9.03 o
 -30   2  10        4.63       -1.74     25.50 o
 -28   2  10       41.33       37.18     18.17 o
 -26   2  10        0.32      -14.30     14.30 o
 -24   2  10        0.89       19.91     14.83 o
 -22   2  10      112.19       64.42     13.14 o
 -20   2  10       59.29       35.08     10.01 o
 -18   2  10      197.97      159.67     10.59 o
 -16   2  10      229.44      168.66     11.17 o
 -14   2  10      260.06      359.63     13.03 o
 -12   2  10      217.48      194.88      9.42 o
 -10   2  10      585.55      387.64     12.61 o
  -8   2  10     6974.05     7115.70    104.44 o
  -6   2  10     2934.61     2921.64     39.79 o
  -4   2  10     7292.46     7576.67     92.54 o
  -2   2  10     3696.07     3676.40     47.80 o
   0   2  10      654.42      611.10     16.37 o
   2   2  10      581.56      444.76     15.08 o
   4   2  10      180.76      212.38      9.91 o
   6   2  10      210.80      241.10     11.61 o
   8   2  10      249.27      227.05     11.33 o
  10   2  10      111.68      120.28     10.44 o
  12   2  10        2.16       -2.65      8.50 o
 -29   3  10        1.14       -9.27     17.70 o
 -27   3  10       37.86       82.28     19.75 o
 -25   3  10        3.48      -13.06     24.15 o
 -23   3  10        0.07       -6.91     14.45 o
 -21   3  10      232.60      236.80     18.01 o
 -19   3  10     1653.54     1767.67     39.62 o
 -17   3  10      823.52      751.30     18.47 o
 -15   3  10     2095.88     1918.14     56.39 o
 -13   3  10      556.52      546.47     19.05 o
 -11   3  10      979.70      915.77     20.89 o
  -9   3  10      115.08       71.22      7.08 o
  -7   3  10       63.19       17.10      5.54 o
  -5   3  10      127.25       78.05      6.49 o
  -3   3  10      227.34      222.39      9.59 o
  -1   3  10      360.58      359.37     10.16 o
   1   3  10      973.38     1000.91     19.44 o
   3   3  10      487.43      463.55     21.73 o
   5   3  10      538.43      563.99     17.66 o
   7   3  10       23.28       32.99      7.18 o
   9   3  10       30.05       12.02     11.49 o
  11   3  10        0.21        1.55     14.37 o
  13   3  10        4.15        7.38     15.33 o
 -28   4  10        6.56        4.50     18.28 o
 -26   4  10       31.51       22.91     28.20 o
 -24   4  10        4.41      -13.83     13.83 o
 -22   4  10        0.27       -6.13     11.11 o
 -20   4  10      310.46      219.65     17.65 o
 -18   4  10        5.65       -2.50      8.84 o
 -16   4  10      528.64      505.18     15.80 o
 -14   4  10     2031.80     2083.78     43.31 o
 -12   4  10     3566.93     3811.01     56.02 o
 -10   4  10     3992.80     3480.42     51.56 o
  -8   4  10     2089.76     1734.32     28.90 o
  -6   4  10     1782.25     1724.92     33.17 o
  -4   4  10     1273.46     1319.01     24.34 o
  -2   4  10     1141.67     1113.30     19.68 o
   0   4  10     2364.96     2159.13     36.89 o
   2   4  10      428.00      507.02     14.51 o
   4   4  10       15.86       21.47      7.73 o
   6   4  10       35.89       41.18      7.93 o
   8   4  10       29.26       23.24     14.98 o
  10   4  10        0.21        5.91     25.84 o
  12   4  10        7.20        6.48     15.54 o
 -27   5  10        0.64        0.02     25.64 o
 -25   5  10        9.13       23.01     24.76 o
 -23   5  10       55.20       73.59     17.99 o
 -21   5  10        4.58       -0.85     12.29 o
 -19   5  10      154.40      168.15     16.85 o
 -17   5  10     1371.16     1477.77     35.83 o
 -15   5  10      433.06      381.24     21.77 o
 -13   5  10        0.75       -5.67      8.51 o
 -11   5  10       16.51       27.28      6.58 o
  -9   5  10      401.93      534.02     14.58 o
  -7   5  10     1635.52     1708.30     26.85 o
  -5   5  10      123.97       77.21      6.70 o
  -3   5  10       77.85       83.59      6.64 o
  -1   5  10       48.46       43.37      5.89 o
   1   5  10      386.68      420.64     15.28 o
   3   5  10     1210.58     1080.51     36.47 o
   5   5  10      371.44      388.59     32.78 o
   7   5  10      105.48      133.15     10.90 o
   9   5  10       80.95       93.64     19.47 o
  11   5  10       12.83        0.84     16.37 o
 -26   6  10        3.54       11.51     33.94 o
 -24   6  10        0.09       -5.06     17.31 o
 -22   6  10        0.09        4.82     12.73 o
 -20   6  10      108.80      126.84     15.92 o
 -18   6  10      111.51       93.16     14.58 o
 -16   6  10      819.96      619.28     20.63 o
 -14   6  10     2165.69     2217.38     38.63 o
 -12   6  10     2802.88     3089.52     45.45 o
 -10   6  10     1677.01     1667.66     26.83 o
  -8   6  10      119.21      121.20      8.39 o
  -6   6  10      509.17      501.96     20.82 o
  -4   6  10        4.86       -3.90      6.48 o
  -2   6  10        8.02        4.64      7.23 o
   0   6  10        1.98        1.81      8.36 o
   2   6  10      589.16      469.44     24.37 o
   4   6  10       30.05       32.31     10.60 o
   6   6  10       30.67       29.81     10.63 o
   8   6  10       13.90       44.03     17.66 o
  10   6  10       54.33       49.85     19.78 o
 -25   7  10        2.60       23.09     18.32 o
 -23   7  10        0.11       -4.08     16.48 o
 -21   7  10       73.55       56.61     15.48 o
 -19   7  10        4.52      -10.57     10.57 o
 -17   7  10        1.83        2.39      9.73 o
 -15   7  10       49.36       26.42      9.54 o
 -13   7  10       52.91       76.27      9.39 o
 -11   7  10      238.21      113.04      9.81 o
  -9   7  10       42.03       33.41      7.15 o
  -7   7  10      317.91      425.82     15.13 o
  -5   7  10      437.83      530.67     16.78 o
  -3   7  10        0.26        4.17      8.69 o
  -1   7  10      110.31      105.28     12.98 o
   1   7  10      181.42      232.48     14.95 o
   3   7  10      113.13      112.79     14.07 o
   5   7  10      387.26      317.23     19.44 o
   7   7  10      303.76      300.97     19.02 o
   9   7  10       25.89       20.73     15.88 o
 -24   8  10        1.88        2.23     19.35 o
 -22   8  10        0.01      -16.35     16.35 o
 -20   8  10       22.02       52.13     13.19 o
 -18   8  10        7.46        4.38     10.96 o
 -16   8  10        0.13        8.64     11.16 o
 -14   8  10      137.57      106.27     11.52 o
 -12   8  10      420.28      441.14     23.94 o
 -10   8  10      105.39      170.90     12.82 o
  -8   8  10       36.96       85.75      9.64 o
  -6   8  10      345.23      276.19     14.77 o
  -4   8  10       35.42       43.36      9.75 o
  -2   8  10       26.37       11.54     10.84 o
   0   8  10        0.00        3.82      8.85 o
   2   8  10        3.05       14.58     13.09 o
   4   8  10       50.35       18.00     10.66 o
   6   8  10        1.38       -5.25      9.95 o
   8   8  10        5.28       13.92     10.06 o
 -23   9  10        9.64        3.87     18.40 o
 -21   9  10        3.59        2.30     17.49 o
 -19   9  10        3.47       16.88     14.93 o
 -17   9  10        6.82       13.62     13.76 o
 -15   9  10       33.43       27.78     17.36 o
 -13   9  10      178.96      141.51     18.90 o
 -11   9  10       55.33       82.05     12.27 o
  -9   9  10        5.90        1.40      9.07 o
  -7   9  10      157.44      142.71     14.47 o
  -5   9  10       14.78       -3.76     11.84 o
  -3   9  10        2.80       -5.00      9.04 o
  -1   9  10        0.09       -0.16      8.97 o
   1   9  10       14.09       15.18     10.75 o
   3   9  10       45.58       53.38     12.20 o
   5   9  10        4.55        4.81     10.85 o
   7   9  10        1.11      -15.30     15.30 o
 -22  10  10        0.36       -7.09     19.37 o
 -20  10  10        7.50       29.37     16.85 o
 -18  10  10        9.16       13.73     14.62 o
 -16  10  10        1.33       13.15     14.21 o
 -14  10  10       36.83       36.61     14.22 o
 -12  10  10       30.57       33.07     13.94 o
 -10  10  10       41.64       29.09     13.64 o
  -8  10  10        4.40       19.51     12.57 o
  -6  10  10        5.41       10.90     10.78 o
  -4  10  10       30.61       40.95     12.47 o
  -2  10  10        0.90       11.32     11.10 o
   0  10  10       17.44       -3.38     14.98 o
   2  10  10        0.14       -1.25     12.80 o
   4  10  10        6.41      -13.09     13.09 o
 -19  11  10        0.95        0.01     15.91 o
 -17  11  10        8.63        6.58     15.51 o
 -15  11  10       72.98       83.43     21.69 o
 -13  11  10       15.49       10.88     18.17 o
 -11  11  10      112.63       63.42     20.25 o
  -9  11  10       53.42       45.59     16.01 o
  -7  11  10        8.57      -12.89     12.89 o
  -5  11  10        2.87       -7.55     13.56 o
  -3  11  10       18.06        9.90     12.44 o
  -1  11  10       19.72      -12.46     21.20 o
   1  11  10        5.45       16.84     15.30 o
   3  11  10       20.50      -10.69     17.60 o
 -14  12  10        2.00        9.92     19.35 o
 -12  12  10        1.24       -3.54     19.31 o
 -10  12  10        0.25      -12.60     18.54 o
  -8  12  10       48.85        2.06     18.46 o
  -6  12  10      131.22      123.78     19.70 o
  -4  12  10       11.21        5.05     15.11 o
  -2  12  10        8.19      -17.83     17.83 o
 -29   1  11        3.33        1.52     17.97 o
 -27   1  11        8.71      -15.21     15.21 o
 -25   1  11        1.46        7.93     41.76 o
 -23   1  11       84.82       60.28     17.35 o
 -21   1  11        1.57       -8.91      8.91 o
 -19   1  11      127.45      116.84     11.09 o
 -17   1  11       17.64       37.26      8.14 o
 -15   1  11       84.84      100.84      8.51 o
 -13   1  11      188.52      209.75     11.34 o
 -11   1  11      274.91      303.55     12.87 o
  -9   1  11      169.18      202.38     10.44 o
  -7   1  11      156.88       87.47      6.72 o
  -5   1  11     2111.55     2220.45     34.60 o
  -3   1  11     5077.95     4880.03     74.47 o
  -1   1  11     1022.33     1103.94     20.13 o
   1   1  11      739.84      668.68     16.29 o
   3   1  11     1059.40      944.91     26.35 o
   5   1  11       28.19       42.12      8.63 o
   7   1  11       53.31       44.07      7.73 o
   9   1  11        0.10        1.30      6.29 o
  11   1  11       33.80       56.10     10.30 o
 -30   2  11        2.60       27.82     19.70 o
 -28   2  11        0.76       11.87     20.38 o
 -26   2  11       30.93       37.72     17.75 o
 -24   2  11        2.67       13.66     15.21 o
 -22   2  11      361.66      284.77     23.05 o
 -20   2  11      194.72      207.71     14.17 o
 -18   2  11       15.47        0.24      8.91 o
 -16   2  11       20.16       12.47      7.77 o
 -14   2  11        4.67       -1.94      6.11 o
 -12   2  11       19.27        4.49      6.11 o
 -10   2  11       32.75       36.32      6.35 o
  -8   2  11     1551.86     1799.67     40.57 o
  -6   2  11     4695.25     4620.16     75.94 o
  -4   2  11      677.84      621.06     15.15 o
  -2   2  11        6.85       -4.37      4.37 o
   0   2  11        2.62       10.99      4.81 o
   2   2  11      258.56      268.64     12.43 o
   4   2  11      182.03      181.02     11.73 o
   6   2  11       32.38       31.65      7.92 o
   8   2  11        8.56       10.14      6.97 o
  10   2  11       87.41      119.06     11.29 o
  12   2  11        2.86       10.92     10.63 o
 -29   3  11        8.87      -16.50     17.66 o
 -27   3  11        0.48        3.96     19.63 o
 -25   3  11        6.64       15.15     15.85 o
 -23   3  11       91.14       76.22     14.09 o
 -21   3  11        0.00        4.13      9.63 o
 -19   3  11      895.30      800.31     34.55 o
 -17   3  11       42.35       33.63      8.59 o
 -15   3  11      119.90       85.25     10.23 o
 -13   3  11       61.78       65.24      8.37 o
 -11   3  11       21.59       24.85      6.73 o
  -9   3  11     1419.37     1340.81     27.18 o
  -7   3  11        7.98       -4.57      4.57 o
  -5   3  11      785.59      871.20     18.35 o
  -3   3  11     2686.15     2445.47     38.17 o
  -1   3  11      170.11      191.30      7.65 o
   1   3  11       33.69       70.19      7.29 o
   3   3  11        9.07        5.97      7.27 o
   5   3  11       21.15       32.36      7.95 o
   7   3  11      105.92      121.18     14.86 o
   9   3  11        2.36       11.69     13.48 o
  11   3  11       36.57       55.73     11.80 o
 -28   4  11       63.36       70.90     21.19 o
 -26   4  11       42.06       79.14     19.69 o
 -24   4  11        1.30       -7.87     14.98 o
 -22   4  11        3.96        2.93     12.02 o
 -20   4  11      288.12      242.89     15.27 o
 -18   4  11      101.06       88.66     11.91 o
 -16   4  11      576.07      595.96     17.52 o
 -14   4  11     1448.86     1381.54     31.48 o
 -12   4  11     1419.50     1599.83     31.24 o
 -10   4  11     2980.24     3286.89     49.84 o
  -8   4  11       46.67       40.64      6.19 o
  -6   4  11      107.67      147.73     10.43 o
  -4   4  11        4.01        9.85      4.17 o
  -2   4  11        9.08       -0.40      5.06 o
   0   4  11      183.85      151.70      9.92 o
   2   4  11        0.03       -5.52      7.57 o
   4   4  11       62.55       53.17      9.11 o
   6   4  11      128.54      106.95     10.57 o
   8   4  11      144.40      133.85     19.81 o
  10   4  11       36.77       61.16     17.70 o
 -27   5  11        0.05       -2.24     17.99 o
 -25   5  11       14.42       -1.09     34.68 o
 -23   5  11        2.38       -2.49     20.38 o
 -21   5  11        2.82       -8.46     11.36 o
 -19   5  11      133.05      135.24     14.41 o
 -17   5  11      498.34      522.93     21.15 o
 -15   5  11      512.42      631.73     34.59 o
 -13   5  11      235.05      184.44     12.02 o
 -11   5  11     5581.46     5559.69     78.70 o
  -9   5  11     2277.40     2212.50     37.23 o
  -7   5  11      836.01      873.53     18.57 o
  -5   5  11     1011.19      939.58     20.53 o
  -3   5  11      508.88      472.88     14.46 o
  -1   5  11       10.45        1.51      7.39 o
   1   5  11       54.52        7.32      9.41 o
   3   5  11     1337.82     1149.25     33.54 o
   5   5  11      152.30      148.30     12.84 o
   7   5  11        4.91       16.17     18.35 o
   9   5  11        9.95       16.24     16.88 o
 -28   6  11       13.89       65.82     22.96 o
 -26   6  11       42.41       85.41     42.44 o
 -24   6  11       28.11       25.51     29.22 o
 -22   6  11        0.33       -3.09     11.81 o
 -20   6  11       17.46       21.70     13.73 o
 -18   6  11      140.18      125.38     12.81 o
 -16   6  11        3.08        3.18      9.63 o
 -14   6  11     1773.74     1740.40     38.13 o
 -12   6  11     3363.08     3557.99     51.34 o
 -10   6  11       34.87        5.26      6.89 o
  -8   6  11      253.35      242.34     10.83 o
  -6   6  11      164.93       95.11      9.06 o
  -4   6  11      198.89      198.16     13.29 o
  -2   6  11      533.59      505.00     19.48 o
   0   6  11       45.04       66.33     10.50 o
   2   6  11       61.89       71.07     12.59 o
   4   6  11      106.52      113.52     13.24 o
   6   6  11      211.27      132.58     16.11 o
   8   6  11       45.02       31.98     18.92 o
  10   6  11        3.14      -15.11     22.13 o
 -25   7  11        1.36      -16.99     18.48 o
 -23   7  11       11.86       20.41     20.85 o
 -21   7  11       48.02       71.64     15.38 o
 -19   7  11       13.66       24.74     12.92 o
 -17   7  11       12.34       25.05      9.27 o
 -15   7  11       91.59       60.03     12.70 o
 -13   7  11      697.07      634.92     19.52 o
 -11   7  11      655.39      599.51     18.51 o
  -9   7  11      998.66      998.88     23.61 o
  -7   7  11     1672.24     1641.34     31.63 o
  -5   7  11      511.50      422.51     18.71 o
  -3   7  11      330.02      302.80     16.35 o
  -1   7  11       73.12       72.76     11.30 o
   1   7  11       54.53       33.29     12.06 o
   3   7  11        5.35       -2.00     13.75 o
   5   7  11       26.67       16.48     12.23 o
   7   7  11        1.73        6.87     10.79 o
 -24   8  11       25.84       34.07     24.76 o
 -22   8  11       36.51       37.14     15.94 o
 -20   8  11        0.29        4.60     14.21 o
 -18   8  11       72.02       90.91     16.24 o
 -16   8  11        5.43        0.69     12.18 o
 -14   8  11       41.96       60.88     13.87 o
 -12   8  11       40.94       46.89     10.75 o
 -10   8  11       57.61       60.16     10.04 o
  -8   8  11      234.78      237.50     15.62 o
  -6   8  11      273.49      270.68     20.34 o
  -4   8  11      452.27      492.00     19.07 o
  -2   8  11      328.67      339.00     16.09 o
   0   8  11      327.78      316.45     18.83 o
   2   8  11      161.84      188.29     14.58 o
   4   8  11      131.33      143.29     14.01 o
   6   8  11       48.62       64.41     19.91 o
 -23   9  11        0.17      -15.68     18.41 o
 -21   9  11       17.09       29.53     16.98 o
 -19   9  11        9.76       17.03     21.40 o
 -17   9  11      110.04      125.02     19.51 o
 -15   9  11      145.41      169.16     18.52 o
 -13   9  11       36.31       77.87     12.79 o
 -11   9  11       12.94        7.15     12.40 o
  -9   9  11      465.20      378.00     19.61 o
  -7   9  11      232.14      147.06     14.42 o
  -5   9  11       41.13       17.95     11.15 o
  -3   9  11        4.52       -6.80      8.89 o
  -1   9  11       38.94       15.30     10.86 o
   1   9  11       17.53       17.71     11.90 o
   3   9  11        0.72        5.50     11.76 o
   5   9  11       44.68       29.34     16.03 o
 -22  10  11       77.89       91.76     24.60 o
 -20  10  11      112.85      114.69     20.19 o
 -18  10  11       84.46      130.76     31.97 o
 -16  10  11       67.21      107.09     22.44 o
 -14  10  11        5.91       29.80     20.11 o
 -12  10  11       16.84       33.01     13.84 o
 -10  10  11        1.61       -1.50     12.30 o
  -8  10  11        7.50       27.19     16.59 o
  -6  10  11      144.35      121.21     14.98 o
  -4  10  11       44.42       32.53     12.39 o
  -2  10  11       28.58       39.67     13.90 o
   0  10  11       39.77       17.73     14.05 o
   2  10  11      191.80      238.67     22.83 o
   4  10  11       91.26      138.23     47.03 o
 -19  11  11        7.50       16.99     17.38 o
 -17  11  11       44.44       75.14     22.28 o
 -15  11  11       34.77       69.47     31.17 o
 -13  11  11       30.32       35.77     37.99 o
 -11  11  11       85.04      123.91     23.61 o
  -9  11  11       12.14       22.89     14.08 o
  -7  11  11      102.33      132.78     31.20 o
  -5  11  11      208.73      250.23     42.57 o
  -3  11  11       82.44       55.36     14.24 o
  -1  11  11       90.07       63.63     16.97 o
   1  11  11       26.86       32.71     19.12 o
 -14  12  11       15.20       68.51     23.32 o
 -12  12  11       18.13       21.37     26.79 o
 -10  12  11        1.82        4.84     26.18 o
  -8  12  11        1.14      -18.34     21.25 o
  -6  12  11        1.90       -0.41     16.06 o
  -4  12  11       15.11       39.81     16.72 o
 -30   0  12        6.84       12.55     26.85 o
 -28   0  12        5.72        1.08     23.21 o
 -26   0  12       16.82       49.79     25.23 o
 -24   0  12       49.81       75.84     24.56 o
 -22   0  12        2.46        2.99     13.08 o
 -20   0  12       57.72       47.79     14.14 o
 -18   0  12       69.19       66.28     12.80 o
 -16   0  12       81.52       85.15     13.97 o
 -14   0  12        5.23        9.40      9.34 o
 -12   0  12     2696.01     2720.65     73.16 o
 -10   0  12        1.62       -7.72      7.72 o
  -8   0  12     2152.39     2361.99     63.88 o
  -6   0  12     2025.45     2453.17     75.02 o
  -4   0  12       16.20       10.82      7.60 o
  -2   0  12      263.32      272.21     13.95 o
   0   0  12     2183.86     1726.46     69.63 o
   2   0  12     1705.02     1615.27     66.26 o
   4   0  12        5.64       22.21     10.17 o
   6   0  12      167.52      214.29     26.92 o
   8   0  12      139.05      101.21     13.98 o
  10   0  12       33.54       16.76     10.41 o
 -29   1  12        1.66       30.33     18.99 o
 -27   1  12        0.72        2.33     24.42 o
 -25   1  12       77.31       88.31     19.18 o
 -23   1  12      114.32      100.70     14.89 o
 -21   1  12      217.93      219.14     14.82 o
 -19   1  12      184.20      188.96     13.07 o
 -17   1  12       46.02       35.58      7.47 o
 -15   1  12       35.74       42.66      8.29 o
 -13   1  12      250.69      270.01     13.07 o
 -11   1  12      144.63      147.73     10.67 o
  -9   1  12      335.56      206.82     11.09 o
  -7   1  12      621.64      545.91     15.65 o
  -5   1  12     3503.26     3714.29     59.55 o
  -3   1  12     3594.60     3690.39     74.43 o
  -1   1  12     1303.38     1377.67     23.90 o
   1   1  12      583.41      634.28     26.11 o
   3   1  12       49.26       61.33      9.37 o
   5   1  12        1.06        6.60      8.19 o
   7   1  12       34.99       38.53      9.56 o
   9   1  12       82.09       86.00      8.87 o
  11   1  12       55.62       71.34     13.60 o
 -30   2  12        4.26      -12.61     18.38 o
 -28   2  12        0.00      -13.84     15.63 o
 -26   2  12        1.33        5.62     15.73 o
 -24   2  12        0.62       -7.73     13.98 o
 -22   2  12      213.76      265.04     16.18 o
 -20   2  12      343.33      289.06     15.87 o
 -18   2  12      454.73      372.94     16.81 o
 -16   2  12      913.89      857.28     21.73 o
 -14   2  12      782.47      781.83     22.72 o
 -12   2  12     1030.68     1000.87     25.57 o
 -10   2  12      189.33      150.31     12.74 o
  -8   2  12      895.85      784.81     17.88 o
  -6   2  12     3088.11     3150.71     67.79 o
  -4   2  12     2922.01     2998.89     45.18 o
  -2   2  12       77.55       41.73      6.10 o
   0   2  12      101.92      118.86     12.86 o
   2   2  12        0.79        6.60      8.08 o
   4   2  12      193.43      182.48     12.45 o
   6   2  12        8.27        7.96      7.56 o
   8   2  12       47.29       36.64      7.55 o
  10   2  12        4.29        8.63     10.75 o
 -29   3  12       61.65       92.16     22.79 o
 -27   3  12       78.05      134.82     35.49 o
 -25   3  12      114.09      129.83     20.85 o
 -23   3  12      698.92      624.64     28.57 o
 -21   3  12      745.43      825.99     26.73 o
 -19   3  12     1348.16     1487.94     36.55 o
 -17   3  12      516.86      508.35     19.89 o
 -15   3  12       17.10       12.76      7.41 o
 -13   3  12       34.35       44.03      8.07 o
 -11   3  12       94.79       73.76      8.08 o
  -9   3  12       17.53       42.81      7.17 o
  -7   3  12       93.59      105.64      7.59 o
  -5   3  12       14.36        4.13      7.41 o
  -3   3  12      110.17       93.22      7.22 o
  -1   3  12      601.08      597.99     18.93 o
   1   3  12      175.70      157.75     12.40 o
   3   3  12       89.28       57.96      8.94 o
   5   3  12       48.21       71.21     10.62 o
   7   3  12       65.67       81.45     18.62 o
   9   3  12       87.30       79.01     26.04 o
 -28   4  12        8.29        3.19     18.22 o
 -26   4  12       18.62       -3.09     17.14 o
 -24   4  12        5.77       -1.25     15.43 o
 -22   4  12        2.95        1.66     11.82 o
 -20   4  12      694.98      730.01     24.89 o
 -18   4  12     1682.15     1486.21     43.61 o
 -16   4  12     2108.21     2079.83     40.28 o
 -14   4  12      856.25      898.49     21.48 o
 -12   4  12     2590.08     2595.42     45.03 o
 -10   4  12     2088.58     1963.53     38.78 o
  -8   4  12     2397.10     2068.68     35.37 o
  -6   4  12     1688.29     1510.40     29.49 o
  -4   4  12     2296.44     2310.29     37.68 o
  -2   4  12      531.20      560.67     17.65 o
   0   4  12      333.71      273.56     26.26 o
   2   4  12      299.42      328.05     15.57 o
   4   4  12       68.57       85.36     11.38 o
   6   4  12       76.29       76.48     10.62 o
   8   4  12       23.47       12.25     16.62 o
  10   4  12        0.15      -17.54     19.43 o
 -29   5  12        0.01        0.38     20.80 o
 -27   5  12       45.91       54.50     20.39 o
 -25   5  12       15.07       14.25     16.72 o
 -23   5  12        5.23        9.21     12.66 o
 -21   5  12      486.43      524.57     26.24 o
 -19   5  12      199.24      211.34     14.68 o
 -17   5  12        8.27        3.70      9.70 o
 -15   5  12      146.52      166.05     12.34 o
 -13   5  12      260.60      319.18     13.83 o
 -11   5  12       24.44       61.91      8.71 o
  -9   5  12      163.39      101.79      8.91 o
  -7   5  12      212.02      225.60     18.14 o
  -5   5  12       38.42       32.06      9.64 o
  -3   5  12       47.97       33.54      8.37 o
  -1   5  12      324.33      346.45     16.79 o
   1   5  12      365.71      339.96     25.47 o
   3   5  12      112.53      131.29     13.37 o
   5   5  12      216.68      245.74     15.50 o
   7   5  12       56.95       82.21     21.19 o
   9   5  12        0.16       14.47     27.53 o
 -28   6  12       11.58       42.37     21.89 o
 -26   6  12       42.01        1.41     19.27 o
 -24   6  12        3.87        3.32     20.31 o
 -22   6  12        9.09       17.09     12.82 o
 -20   6  12       35.33       39.79     17.34 o
 -18   6  12        2.46        6.62     10.06 o
 -16   6  12      150.29      112.06     18.85 o
 -14   6  12      820.99      871.05     24.92 o
 -12   6  12      242.80      194.25     11.77 o
 -10   6  12      632.36      603.04     21.64 o
  -8   6  12       37.13       35.82      9.40 o
  -6   6  12       78.45       84.58     10.85 o
  -4   6  12        3.59        1.47      9.25 o
  -2   6  12      143.72      148.93     12.76 o
   0   6  12        5.98       -9.78      9.78 o
   2   6  12       27.41       65.08     12.43 o
   4   6  12       25.71       38.39     15.38 o
   6   6  12       73.45       62.77     11.83 o
   8   6  12       15.15        6.14     18.62 o
 -27   7  12       11.40       -6.42     20.85 o
 -25   7  12       16.97       11.73     27.26 o
 -23   7  12       17.87        0.36     13.85 o
 -21   7  12       60.39       43.33     15.40 o
 -19   7  12        1.64       -4.32     12.16 o
 -17   7  12      112.00       76.79     12.27 o
 -15   7  12       46.44        4.71     10.30 o
 -13   7  12        7.56       -7.47     10.33 o
 -11   7  12       47.09       87.82     10.02 o
  -9   7  12      130.74      114.24     10.46 o
  -7   7  12        0.12       -8.88      8.88 o
  -5   7  12      143.75      156.10     13.60 o
  -3   7  12      252.44      253.49     17.35 o
  -1   7  12      285.79      271.95     30.13 o
   1   7  12      491.33      557.04     25.44 o
   3   7  12      428.75      451.47     23.52 o
   5   7  12       43.19       37.55     16.59 o
   7   7  12        4.69        1.19     18.98 o
 -24   8  12       11.61      -17.53     17.53 o
 -22   8  12        0.17        9.47     14.89 o
 -20   8  12        0.12        9.35     13.12 o
 -18   8  12        0.72       -8.82     12.97 o
 -16   8  12       13.16        0.46     10.48 o
 -14   8  12       58.87       36.16     11.40 o
 -12   8  12      155.48      127.22     13.44 o
 -10   8  12       29.32        6.56     12.45 o
  -8   8  12       49.88       73.23     12.37 o
  -6   8  12       32.34       40.94     10.30 o
  -4   8  12        0.01       -4.27      8.71 o
  -2   8  12       28.00       37.24     11.11 o
   0   8  12        0.30      -10.51     11.45 o
   2   8  12        0.88       -1.43     10.56 o
   4   8  12        3.94        7.24     11.76 o
   6   8  12       35.14       82.15     16.48 o
 -23   9  12       37.48       64.98     37.31 o
 -21   9  12       36.08       37.89     21.32 o
 -19   9  12        1.77       -1.08     14.85 o
 -17   9  12       10.25        4.65     12.98 o
 -15   9  12       18.24        0.98     13.59 o
 -13   9  12       69.02       77.84     14.87 o
 -11   9  12       77.02      128.46     16.33 o
  -9   9  12        0.07       -7.70      9.98 o
  -7   9  12       16.02       35.15     11.78 o
  -5   9  12        0.08        6.22     10.61 o
  -3   9  12       19.37       13.01     15.28 o
  -1   9  12       85.00       99.43     14.36 o
   1   9  12       94.50      107.76     14.63 o
   3   9  12       98.38      126.93     17.65 o
 -20  10  12       22.32       43.41     17.93 o
 -18  10  12        2.35        7.84     14.42 o
 -16  10  12        0.10        3.43     17.68 o
 -14  10  12       83.67      114.39     22.09 o
 -12  10  12      250.92      276.00     21.68 o
 -10  10  12       49.81       17.95     18.07 o
  -8  10  12       73.04       97.02     16.82 o
  -6  10  12       23.40       29.32     16.42 o
  -4  10  12       14.80       16.39     11.78 o
  -2  10  12       89.47       97.63     16.77 o
   0  10  12       61.85       71.30     17.90 o
   2  10  12       44.67       45.16     19.16 o
 -19  11  12        0.80        0.58     20.51 o
 -17  11  12        0.25        5.93     19.77 o
 -15  11  12       32.63       22.75     25.98 o
 -13  11  12       40.98       39.13     20.65 o
 -11  11  12        2.74       44.73     19.12 o
  -9  11  12        6.91       12.67     14.59 o
  -7  11  12        1.23       12.33     15.22 o
  -5  11  12        1.95        3.51     14.31 o
  -3  11  12        0.06      -14.25     14.25 o
  -1  11  12        0.88        4.53     17.69 o
 -12  12  12        4.60       -3.78     27.60 o
 -10  12  12       89.87      101.76     24.80 o
  -8  12  12       18.94      -10.39     18.59 o
  -6  12  12        5.31       19.60     16.66 o
 -31   1  13        1.97      -17.70     17.70 o
 -29   1  13        5.78      -10.32     17.13 o
 -27   1  13        0.80        3.58     15.52 o
 -25   1  13       10.32       16.25     15.62 o
 -23   1  13      222.72      243.37     18.54 o
 -21   1  13      280.07      257.95     15.70 o
 -19   1  13      445.91      422.61     21.38 o
 -17   1  13       11.56        8.86      7.06 o
 -15   1  13       73.89       84.55     20.39 o
 -13   1  13     1026.49      911.09     24.60 o
 -11   1  13        7.83       16.38      8.55 o
  -9   1  13      125.33      141.45     13.11 o
  -7   1  13      810.74      903.07     21.36 o
  -5   1  13     2138.39     2209.80     35.69 o
  -3   1  13      232.12      261.77     12.95 o
  -1   1  13     1052.64     1124.84     30.99 o
   1   1  13        6.82       11.12      8.35 o
   3   1  13       17.25        3.14      8.27 o
   5   1  13       21.48       27.52      7.95 o
   7   1  13       49.92       76.86     18.64 o
   9   1  13        1.62       11.76      8.10 o
 -30   2  13        0.49      -18.62     18.62 o
 -28   2  13        0.89      -15.69     15.69 o
 -26   2  13       18.51       20.20     21.25 o
 -24   2  13      225.23      200.05     18.26 o
 -22   2  13       69.40       82.12     12.07 o
 -20   2  13       18.01        7.50      9.14 o
 -18   2  13       57.19       51.05      9.99 o
 -16   2  13      211.65      173.71     11.14 o
 -14   2  13        0.31       -0.05      6.65 o
 -12   2  13        0.02       -4.36      6.18 o
 -10   2  13      521.00      619.13     19.78 o
  -8   2  13      762.57      838.59     19.10 o
  -6   2  13      618.45      546.73     17.65 o
  -4   2  13      177.80      253.26     11.66 o
  -2   2  13       10.38        2.14      8.56 o
   0   2  13      229.09      232.30     14.49 o
   2   2  13       22.80       10.43      8.50 o
   4   2  13       33.39       25.98      9.34 o
   6   2  13      102.66      107.38     10.62 o
   8   2  13       14.73       46.86     11.24 o
 -29   3  13        0.22        6.61     18.32 o
 -27   3  13        0.75       -8.85     16.87 o
 -25   3  13        0.39        5.14     16.06 o
 -23   3  13      125.33      124.08     16.38 o
 -21   3  13      295.99      259.84     16.44 o
 -19   3  13      108.15      101.13     12.33 o
 -17   3  13        3.75        0.47      8.43 o
 -15   3  13      173.56      166.00     11.59 o
 -13   3  13     2624.84     2495.51     44.97 o
 -11   3  13     2462.17     2414.83     64.65 o
  -9   3  13       27.75       14.77      6.54 o
  -7   3  13      869.11      988.22     21.18 o
  -5   3  13      886.31      840.99     23.68 o
  -3   3  13      672.44      604.21     20.04 o
  -1   3  13        8.55       16.14      8.92 o
   1   3  13       12.31       14.39      9.06 o
   3   3  13       22.41       45.82      9.13 o
   5   3  13       54.39       35.06     13.10 o
   7   3  13       18.70        5.08     10.04 o
   9   3  13       58.34       81.78     24.15 o
 -28   4  13        7.20       -2.74     18.07 o
 -26   4  13       14.93        8.86     17.27 o
 -24   4  13       11.67       23.77     13.27 o
 -22   4  13        6.53        8.85     13.00 o
 -20   4  13      242.85      252.46     16.00 o
 -18   4  13      536.49      567.87     22.04 o
 -16   4  13      788.46      670.83     21.53 o
 -14   4  13     1542.90     1558.11     31.42 o
 -12   4  13       29.62       12.30      8.17 o
 -10   4  13     1540.48     1430.97     32.69 o
  -8   4  13      776.81      775.63     23.20 o
  -6   4  13      139.26      139.89     10.01 o
  -4   4  13      483.82      380.31     16.67 o
  -2   4  13       82.45       67.11     12.43 o
   0   4  13       59.76       92.18     14.47 o
   2   4  13      356.76      371.08     18.84 o
   4   4  13      292.14      242.86     19.28 o
   6   4  13       64.65       84.67     11.50 o
   8   4  13        0.29      -10.91     15.66 o
 -29   5  13        4.05       29.11     21.73 o
 -27   5  13        5.80       33.68     19.96 o
 -25   5  13       18.21       38.59     19.04 o
 -23   5  13       26.53       32.24     13.79 o
 -21   5  13        4.85       13.37     12.74 o
 -19   5  13       31.09       50.50     12.13 o
 -17   5  13      689.82      670.77     24.76 o
 -15   5  13     3909.86     3861.21     65.94 o
 -13   5  13     5649.47     5370.24     78.12 o
 -11   5  13     1741.45     1495.33     29.87 o
  -9   5  13     1614.93     1631.23     31.11 o
  -7   5  13      717.46      793.46     22.09 o
  -5   5  13      122.98      154.38     12.65 o
  -3   5  13       35.68        2.92      9.99 o
  -1   5  13      298.73      274.67     24.28 o
   1   5  13       38.00       32.87     10.96 o
   3   5  13        8.16       18.52     10.47 o
   5   5  13        0.02       -9.48      9.48 o
   7   5  13        0.86      -14.61     14.61 o
 -28   6  13       30.83       11.26     21.89 o
 -26   6  13        3.16       -6.45     17.50 o
 -24   6  13      111.47      121.05     18.18 o
 -22   6  13      195.78      230.48     20.46 o
 -20   6  13       67.78       94.58     15.92 o
 -18   6  13      311.78      325.27     18.21 o
 -16   6  13      944.62      805.30     34.85 o
 -14   6  13        0.21       19.52     10.84 o
 -12   6  13        5.09        0.62      9.93 o
 -10   6  13       33.98       73.89     10.20 o
  -8   6  13      158.27      103.86     12.39 o
  -6   6  13       79.54       95.55     12.68 o
  -4   6  13       41.25       54.57     10.65 o
  -2   6  13      141.64      154.67     15.20 o
   0   6  13      102.27      140.11     14.78 o
   2   6  13      206.25      255.12     18.72 o
   4   6  13       91.73      118.40     15.34 o
   6   6  13        4.19       -3.56     17.52 o
 -27   7  13        2.42      -19.58     20.34 o
 -25   7  13        0.12      -17.17     17.79 o
 -23   7  13        1.99      -13.78     13.87 o
 -21   7  13        9.06      -12.46     12.46 o
 -19   7  13      112.52      141.49     21.26 o
 -17   7  13      169.09      177.81     15.64 o
 -15   7  13      229.95      204.38     16.15 o
 -13   7  13      386.00      373.23     18.93 o
 -11   7  13      896.24      782.71     23.45 o
  -9   7  13      228.96      193.66     15.16 o
  -7   7  13      132.36      175.07     14.51 o
  -5   7  13       23.00       21.76     10.21 o
  -3   7  13      257.01      230.01     20.02 o
  -1   7  13       37.16       39.60     13.00 o
   1   7  13       39.93       57.24     14.24 o
   3   7  13        7.29        4.22     12.53 o
   5   7  13       31.38       35.42     13.11 o
 -24   8  13        7.72       29.61     20.68 o
 -22   8  13       34.34       28.26     18.59 o
 -20   8  13      107.52       77.00     16.90 o
 -18   8  13       24.80       27.84     16.47 o
 -16   8  13        7.06       -7.68     10.49 o
 -14   8  13        6.41       -8.44      9.93 o
 -12   8  13        1.07      -11.39     11.39 o
 -10   8  13       25.62       29.76     11.49 o
  -8   8  13        3.59       31.17     11.07 o
  -6   8  13        0.70       -8.36      8.36 o
  -4   8  13       17.61       19.23     10.82 o
  -2   8  13       69.78       78.30     14.74 o
   0   8  13      274.80      300.27     21.26 o
   2   8  13      130.18      141.57     17.09 o
   4   8  13       26.27       38.95     19.20 o
 -23   9  13        7.70       -7.74     20.10 o
 -21   9  13        6.41       25.58     16.14 o
 -19   9  13       21.22       36.80     15.80 o
 -17   9  13      140.41      176.14     20.39 o
 -15   9  13       23.38       19.28     13.68 o
 -13   9  13        0.33        4.05     13.44 o
 -11   9  13        7.02       13.81     12.93 o
  -9   9  13       19.71        9.40     12.45 o
  -7   9  13       71.07       68.59     13.33 o
  -5   9  13      131.09      120.11     14.47 o
  -3   9  13       66.54       73.48     15.11 o
  -1   9  13       24.77       27.41     12.89 o
   1   9  13       44.07       70.13     14.43 o
 -20  10  13      109.33      134.16     20.38 o
 -18  10  13       78.77       95.57     33.74 o
 -16  10  13        9.53       -4.86     18.57 o
 -14  10  13       29.77       42.36     20.03 o
 -12  10  13       13.28       38.34     15.03 o
 -10  10  13       34.65       60.75     17.56 o
  -8  10  13       26.37       69.42     16.26 o
  -6  10  13      102.82      126.59     23.06 o
  -4  10  13      126.85      131.56     18.65 o
  -2  10  13      353.28      425.68     33.25 o
   0  10  13      207.02      245.73     26.32 o
 -17  11  13       55.81       62.54     32.45 o
 -15  11  13      140.99      193.41     28.30 o
 -13  11  13       66.82      122.14     29.01 o
 -11  11  13       46.84       78.25     18.18 o
  -9  11  13      171.33      188.15     21.08 o
  -7  11  13       94.24       98.20     18.61 o
  -5  11  13      137.79      206.77     26.72 o
  -3  11  13       96.17       69.69     21.58 o
 -30   0  14       62.87       47.50     31.04 o
 -28   0  14        5.30      -21.19     21.19 o
 -26   0  14        0.02      -20.51     20.51 o
 -24   0  14       59.47       30.18     15.65 o
 -22   0  14        9.32        8.09     13.99 o
 -20   0  14       48.12       46.99     14.88 o
 -18   0  14      184.49      145.33     36.16 o
 -16   0  14        2.85      -10.83     10.83 o
 -14   0  14      272.01      190.07     17.56 o
 -12   0  14      328.53      331.79     20.98 o
 -10   0  14      131.17       52.70     14.17 o
  -8   0  14       37.54       32.72     11.37 o
  -6   0  14      561.15      713.51     29.19 o
  -4   0  14     1383.42     1451.18     64.50 o
  -2   0  14        6.82      -10.66     13.76 o
   0   0  14      434.96      567.44     36.84 o
   2   0  14       77.42      114.36     15.13 o
   4   0  14       28.89       19.64     12.28 o
   6   0  14       49.19       47.30     14.48 o
   8   0  14       19.20       11.16     13.19 o
 -31   1  14        0.32      -18.03     18.03 o
 -29   1  14        9.46       18.75     18.85 o
 -27   1  14       32.30       40.53     17.92 o
 -25   1  14       10.79      -10.69     13.78 o
 -23   1  14       76.02      100.72     12.77 o
 -21   1  14      449.00      541.42     25.05 o
 -19   1  14      666.57      601.13     26.84 o
 -17   1  14       75.34       52.63      8.76 o
 -15   1  14        4.02        3.33      7.72 o
 -13   1  14       84.29       65.92      9.48 o
 -11   1  14        0.98        0.64      6.90 o
  -9   1  14      674.18      483.05     17.49 o
  -7   1  14     1524.81     1623.72     31.92 o
  -5   1  14       75.95       89.59      9.11 o
  -3   1  14      573.79      648.41     31.68 o
  -1   1  14      553.37      615.46     22.75 o
   1   1  14      224.35      220.05     14.27 o
   3   1  14      137.39      171.90     13.46 o
   5   1  14      215.50      254.76     13.76 o
   7   1  14      143.05      136.98     10.99 o
 -30   2  14        0.09       -7.83     42.24 o
 -28   2  14        4.21       -4.35     16.94 o
 -26   2  14        6.09        9.30     17.00 o
 -24   2  14        8.78       45.93     14.18 o
 -22   2  14        1.46       -6.61      9.85 o
 -20   2  14      176.43      132.77     12.89 o
 -18   2  14      343.52      288.57     17.16 o
 -16   2  14      429.59      375.01     26.64 o
 -14   2  14      722.47      735.14     20.97 o
 -12   2  14      919.88      986.17     24.05 o
 -10   2  14     2775.36     2716.19     52.80 o
  -8   2  14     2571.13     2635.04     52.22 o
  -6   2  14     1037.60     1128.96     27.65 o
  -4   2  14      182.96      208.24     12.49 o
  -2   2  14      362.38      352.52     18.09 o
   0   2  14        3.98       -8.32      8.32 o
   2   2  14       23.33        1.64      8.70 o
   4   2  14        1.27       -9.23      9.23 o
   6   2  14       39.22       40.10     11.12 o
   8   2  14      194.06      161.12     27.93 o
 -29   3  14        0.19       12.79     25.23 o
 -27   3  14       10.23       29.16     18.22 o
 -25   3  14       77.85       42.81     19.27 o
 -23   3  14      108.33      134.92     17.41 o
 -21   3  14      224.48      272.42     30.01 o
 -19   3  14      236.24      255.42     15.63 o
 -17   3  14      687.76      699.20     36.66 o
 -15   3  14     1322.72     1498.22     36.29 o
 -13   3  14        0.64       10.12      7.84 o
 -11   3  14      117.74       98.95      9.84 o
  -9   3  14      284.74      340.60     13.91 o
  -7   3  14      540.21      603.91     18.38 o
  -5   3  14     2973.67     2861.66     55.37 o
  -3   3  14      333.27      388.72     19.26 o
  -1   3  14      256.57      269.56     16.21 o
   1   3  14      211.41      211.26     16.73 o
   3   3  14      284.91      310.65     19.95 o
   5   3  14      179.88      178.88     14.18 o
   7   3  14       41.25       29.05     16.62 o
 -30   4  14        6.60       24.60     36.37 o
 -28   4  14        3.96       -2.52     17.96 o
 -26   4  14       10.80       24.15     18.11 o
 -24   4  14      130.54      103.73     16.61 o
 -22   4  14      265.65      287.74     20.95 o
 -20   4  14       83.04       46.34     11.70 o
 -18   4  14        0.07       -7.02      9.44 o
 -16   4  14     1986.75     2009.12     49.32 o
 -14   4  14     4351.18     4341.84     71.57 o
 -12   4  14     2539.34     2668.02     53.01 o
 -10   4  14     1313.13     1363.50     29.85 o
  -8   4  14     2090.92     1889.26     48.37 o
  -6   4  14     1426.08     1442.42     37.03 o
  -4   4  14      150.26      130.21     24.81 o
  -2   4  14       12.90       -7.01     10.88 o
   0   4  14        4.52       -9.18      9.18 o
   2   4  14       49.46       48.22     14.93 o
   4   4  14       45.43       37.59     12.13 o
   6   4  14       15.86       19.14     16.78 o
 -29   5  14       29.23       76.31     24.61 o
 -27   5  14        4.35       10.65     24.56 o
 -25   5  14      149.18      143.91     31.17 o
 -23   5  14      125.98      100.73     16.99 o
 -21   5  14        1.02       -9.79     10.05 o
 -19   5  14       73.23      125.91     13.87 o
 -17   5  14     1013.52      919.03     34.53 o
 -15   5  14      144.11      200.37     13.91 o
 -13   5  14      292.95      393.12     16.60 o
 -11   5  14        3.04       -0.25      8.03 o
  -9   5  14       19.00       30.17      8.36 o
  -7   5  14      124.61      137.46     12.83 o
  -5   5  14      197.19      228.76     14.50 o
  -3   5  14      391.13      367.53     22.82 o
  -1   5  14       15.04       -0.34     10.57 o
   1   5  14       95.13      102.58     13.50 o
   3   5  14       51.14       52.20     12.36 o
   5   5  14        4.90        9.12     10.70 o
 -28   6  14       10.34       10.26     28.95 o
 -26   6  14        6.42       -2.69     19.65 o
 -24   6  14        1.31       14.51     15.19 o
 -22   6  14       18.46       44.76     15.26 o
 -20   6  14       61.44       71.86     12.74 o
 -18   6  14      115.07      109.87     13.94 o
 -16   6  14        1.75       17.04     11.36 o
 -14   6  14      147.29      135.20     15.62 o
 -12   6  14      555.43      456.06     18.14 o
 -10   6  14      437.25      461.14     20.54 o
  -8   6  14      150.02      137.27     13.31 o
  -6   6  14       22.77       14.39     10.09 o
  -4   6  14        0.20       -8.88     10.09 o
  -2   6  14       62.66       64.75     20.00 o
   0   6  14        0.22       -0.36     11.06 o
   2   6  14        0.64        5.71     11.54 o
   4   6  14        4.49       -6.53     11.14 o
 -27   7  14      133.05      171.24     28.80 o
 -25   7  14        3.95      -11.25     27.12 o
 -23   7  14        3.48       -6.53     14.80 o
 -21   7  14       26.46        6.96     13.51 o
 -19   7  14        2.75        5.18     14.84 o
 -17   7  14      209.84      251.03     17.41 o
 -15   7  14       54.12       42.39     14.06 o
 -13   7  14      163.79      182.99     24.97 o
 -11   7  14       78.52      107.29     15.57 o
  -9   7  14      104.26       81.74     12.52 o
  -7   7  14      102.59      103.51     13.06 o
  -5   7  14        0.66       -9.03      9.83 o
  -3   7  14       50.93       54.55     13.40 o
  -1   7  14      251.75      294.94     20.46 o
   1   7  14       47.93       76.62     14.92 o
   3   7  14       13.99       41.03     13.78 o
 -24   8  14       31.09       66.85     22.61 o
 -22   8  14        6.21        1.55     15.01 o
 -20   8  14       11.32        7.19     13.88 o
 -18   8  14       58.18       48.70     15.34 o
 -16   8  14        4.36       14.31     14.37 o
 -14   8  14        7.19       -8.36     19.50 o
 -12   8  14      101.08       50.44     13.98 o
 -10   8  14       73.15       70.45     13.40 o
  -8   8  14        4.83       10.02     11.15 o
  -6   8  14       10.23       10.99     10.89 o
  -4   8  14        0.34        9.84     11.73 o
  -2   8  14       22.40        7.72     14.54 o
   0   8  14       15.32       16.58     13.97 o
   2   8  14       66.71       90.82     16.91 o
 -23   9  14        1.19      -16.86     16.86 o
 -21   9  14        2.34        0.73     16.22 o
 -19   9  14        9.80       19.94     15.39 o
 -17   9  14       15.31       33.09     19.58 o
 -15   9  14       30.94       52.14     18.09 o
 -13   9  14       45.84       55.66     15.47 o
 -11   9  14       20.83       12.11     13.38 o
  -9   9  14       26.01       53.46     15.23 o
  -7   9  14       55.16       48.45     13.04 o
  -5   9  14      105.72       96.61     16.33 o
  -3   9  14      184.63      218.53     20.05 o
  -1   9  14      161.43      177.83     17.59 o
 -20  10  14       28.77       20.34     21.39 o
 -18  10  14       57.73       75.67     23.28 o
 -16  10  14      167.91      250.81     48.98 o
 -14  10  14       41.23       72.88     21.98 o
 -12  10  14       32.87       78.34     34.94 o
 -10  10  14       74.21       60.38     16.52 o
  -8  10  14       35.14       23.13     15.34 o
  -6  10  14       41.97       63.55     20.25 o
  -4  10  14        2.15        5.77     15.89 o
  -2  10  14        0.10        3.28     17.05 o
 -17  11  14        3.02      -13.01     18.89 o
 -15  11  14       16.01        9.16     30.02 o
 -13  11  14        8.16        1.05     19.60 o
 -11  11  14        1.37        6.58     19.57 o
  -9  11  14        0.06       -2.67     20.92 o
  -7  11  14        1.08       12.55     18.61 o
 -31   1  15        3.32        4.25     19.85 o
 -29   1  15        0.58        0.65     18.06 o
 -27   1  15       68.12       37.29     20.17 o
 -25   1  15       57.89       64.62     14.57 o
 -23   1  15       14.77      -10.40     10.40 o
 -21   1  15       21.68       32.95     10.98 o
 -19   1  15       15.58       -6.86     11.47 o
 -17   1  15       93.68       69.73      9.66 o
 -15   1  15      277.20      263.45     14.88 o
 -13   1  15      817.82      695.86     22.50 o
 -11   1  15        8.16       19.82      8.04 o
  -9   1  15      648.53      628.35     20.57 o
  -7   1  15       18.93       -3.75      7.58 o
  -5   1  15      159.02      197.20     14.71 o
  -3   1  15       76.77       95.93     11.92 o
  -1   1  15       18.58       40.16     17.58 o
   1   1  15       78.76       64.34     13.62 o
   3   1  15        0.17        5.58      8.76 o
   5   1  15        0.19        2.32     10.15 o
 -30   2  15        0.38       -3.51     28.41 o
 -28   2  15        1.26       -4.61     22.06 o
 -26   2  15        4.69       -0.14     15.40 o
 -24   2  15       65.63       59.21     15.46 o
 -22   2  15       19.95       12.54     15.08 o
 -20   2  15       96.91       86.14     12.65 o
 -18   2  15       49.54       58.27     11.32 o
 -16   2  15       80.71       52.39     10.49 o
 -14   2  15        0.74        7.42      7.91 o
 -12   2  15      333.87      247.52     12.72 o
 -10   2  15      698.42      695.94     26.80 o
  -8   2  15        3.84       -5.01      7.05 o
  -6   2  15      110.55      119.05     11.50 o
  -4   2  15      415.00      352.03     18.49 o
  -2   2  15       28.55       14.70      9.64 o
   0   2  15        1.11       -1.14      9.28 o
   2   2  15       49.61       31.46     12.67 o
   4   2  15       76.03       49.28     13.65 o
   6   2  15        1.84        9.12      9.83 o
 -29   3  15        0.56      -12.89     18.38 o
 -27   3  15        5.31       23.64     34.41 o
 -25   3  15       31.93       31.49     14.76 o
 -23   3  15        4.90       -9.49     10.69 o
 -21   3  15        1.86        6.05     10.37 o
 -19   3  15       33.32       25.89     14.94 o
 -17   3  15      209.71      190.27     14.79 o
 -15   3  15      885.99      892.00     38.14 o
 -13   3  15       86.03       76.50     10.88 o
 -11   3  15       27.50       15.27      8.99 o
  -9   3  15        1.38        6.62      7.59 o
  -7   3  15       67.86       95.21     14.07 o
  -5   3  15       83.05       69.10     17.95 o
  -3   3  15       10.85       19.46     11.80 o
  -1   3  15        0.22        9.92     11.32 o
   1   3  15        1.55       -2.96     11.39 o
   3   3  15       65.95       89.59     13.43 o
   5   3  15        5.33       -5.66     16.25 o
 -30   4  15        0.25      -19.30     19.63 o
 -28   4  15        0.03      -13.94     33.87 o
 -26   4  15        1.35       13.15     18.75 o
 -24   4  15        8.59        3.59     13.33 o
 -22   4  15        1.32       13.13     11.10 o
 -20   4  15      156.16      129.45     13.90 o
 -18   4  15       15.37       26.81     19.57 o
 -16   4  15       42.36       59.77     11.91 o
 -14   4  15      470.97      410.54     18.97 o
 -12   4  15       12.22        1.56      8.97 o
 -10   4  15        1.04        6.40      8.26 o
  -8   4  15       83.09       72.70     14.51 o
  -6   4  15      112.87       74.83     11.91 o
  -4   4  15       14.66        8.84     18.62 o
  -2   4  15      197.24      176.81     15.17 o
   0   4  15      169.58      195.56     16.04 o
   2   4  15      136.58      171.82     15.39 o
   4   4  15       26.50       40.42     12.90 o
 -29   5  15        2.04       13.45     30.02 o
 -27   5  15        1.08       29.64     30.97 o
 -25   5  15       35.26       53.79     16.82 o
 -23   5  15       37.08       38.34     15.24 o
 -21   5  15      181.42      176.51     15.92 o
 -19   5  15      196.31      189.18     15.91 o
 -17   5  15      312.83      352.43     19.09 o
 -15   5  15        1.28        7.30      9.14 o
 -13   5  15      261.43      205.08     19.01 o
 -11   5  15      317.35      247.08     13.71 o
  -9   5  15       92.89       72.75     11.50 o
  -7   5  15       40.73       35.83     10.79 o
  -5   5  15       14.87        7.69     11.02 o
  -3   5  15       64.52       41.66     12.06 o
  -1   5  15       19.19       27.85     11.78 o
   1   5  15        0.38        0.12     11.34 o
   3   5  15       35.30       47.31     12.35 o
 -28   6  15        0.78        2.32     21.04 o
 -26   6  15       57.55       38.38     21.19 o
 -24   6  15       19.82       27.40     19.62 o
 -22   6  15       19.90       10.06     16.01 o
 -20   6  15       35.82       30.62     17.96 o
 -18   6  15       22.44       16.78     11.96 o
 -16   6  15      114.57      139.23     15.17 o
 -14   6  15      167.82      134.18     15.54 o
 -12   6  15       18.19       38.95     11.66 o
 -10   6  15        9.87       12.51     10.25 o
  -8   6  15       12.40       26.04     10.61 o
  -6   6  15        0.38        1.98     10.60 o
  -4   6  15       20.04       17.29     11.95 o
  -2   6  15      123.95      145.91     16.24 o
   0   6  15      166.49      229.17     35.41 o
   2   6  15       43.43       54.74     14.06 o
 -27   7  15        4.33       -1.01     21.25 o
 -25   7  15        6.09        9.83     19.56 o
 -23   7  15        8.91        5.20     15.07 o
 -21   7  15       52.66       60.41     16.61 o
 -19   7  15      195.03      175.21     16.33 o
 -17   7  15      208.75      233.15     17.59 o
 -15   7  15      112.68      150.96     15.31 o
 -13   7  15       15.56        0.15     12.13 o
 -11   7  15      177.62      140.83     16.83 o
  -9   7  15      250.80      270.69     19.28 o
  -7   7  15      430.12      490.17     31.57 o
  -5   7  15      102.06       93.35     15.03 o
  -3   7  15       23.06        5.49     13.01 o
  -1   7  15        0.01       23.25     14.00 o
   1   7  15        5.33        5.06     13.30 o
 -24   8  15      135.61      160.96     21.89 o
 -22   8  15      185.93      206.17     24.83 o
 -20   8  15      107.80      122.83     19.19 o
 -18   8  15        7.26       17.12     14.01 o
 -16   8  15        9.81       11.76     13.04 o
 -14   8  15        4.45       -6.36     13.13 o
 -12   8  15       73.17       48.16     14.18 o
 -10   8  15       62.22       31.02     12.15 o
  -8   8  15        1.24        6.27     12.36 o
  -6   8  15       42.90       52.87     15.15 o
  -4   8  15      195.37      256.45     23.80 o
  -2   8  15      116.08      148.39     33.74 o
   0   8  15       19.98       31.32     15.77 o
 -23   9  15        6.40       -4.07     16.24 o
 -21   9  15       69.28       83.08     19.73 o
 -19   9  15       57.92       45.44     21.09 o
 -17   9  15        2.13        5.94     18.09 o
 -15   9  15       34.76       27.66     14.78 o
 -13   9  15       43.72       64.77     16.63 o
 -11   9  15      102.43      162.22     19.37 o
  -9   9  15      210.10      227.67     20.69 o
  -7   9  15      128.24      122.81     17.50 o
  -5   9  15      138.05      133.51     18.61 o
  -3   9  15        2.42       -7.23     14.29 o
 -20  10  15        0.31      -12.97     18.75 o
 -18  10  15        2.67       23.55     20.59 o
 -16  10  15        0.14      -17.79     17.79 o
 -14  10  15       10.45      -14.86     15.03 o
 -12  10  15       23.79       11.71     16.19 o
 -10  10  15       33.46       62.48     24.59 o
  -8  10  15       24.35       24.36     19.06 o
  -6  10  15      245.06      309.66     29.69 o
 -13  11  15       26.78       41.61     21.40 o
 -11  11  15       25.51       18.01     17.46 o
 -30   0  16        0.04      -23.75     23.75 o
 -28   0  16       12.14       -4.45     22.94 o
 -26   0  16       26.32       -0.67     22.81 o
 -24   0  16       52.29       17.06     27.93 o
 -22   0  16      247.47      251.71     76.45 o
 -20   0  16     2079.59     1919.41     63.82 o
 -18   0  16     1168.04     1145.48     45.20 o
 -16   0  16     1384.50     1387.43     54.31 o
 -14   0  16      691.05      822.26     35.86 o
 -12   0  16      779.03      809.14     35.02 o
 -10   0  16      227.08      159.46     17.49 o
  -8   0  16     1356.03     1308.81     63.42 o
  -6   0  16      628.96      696.85     43.32 o
  -4   0  16     1460.79     1476.82     68.01 o
  -2   0  16       76.46       72.87     20.51 o
   0   0  16        3.90      -11.89     12.29 o
   2   0  16       71.03       28.23     14.36 o
   4   0  16       27.38        0.13     18.22 o
 -31   1  16       24.74       52.82     22.57 o
 -29   1  16       16.63       28.22     19.48 o
 -27   1  16       29.85       39.61     19.75 o
 -25   1  16      204.39      231.87     20.88 o
 -23   1  16      960.08      958.73     31.08 o
 -21   1  16     1356.07     1371.73     36.93 o
 -19   1  16      128.17      129.80     13.71 o
 -17   1  16        0.01       -9.22      9.22 o
 -15   1  16      168.99      133.40     12.45 o
 -13   1  16      828.86      724.62     23.75 o
 -11   1  16     1572.82     1491.21     35.42 o
  -9   1  16      152.06      182.23     12.75 o
  -7   1  16      306.95      309.05     17.90 o
  -5   1  16      731.39      787.27     28.32 o
  -3   1  16      677.69      711.58     26.51 o
  -1   1  16      689.76      682.17     25.60 o
   1   1  16      318.72      365.13     28.14 o
   3   1  16      164.26      239.59     16.71 o
   5   1  16       17.13       25.37     19.90 o
 -30   2  16        1.89       19.86     22.13 o
 -28   2  16        0.80      -20.44     20.44 o
 -26   2  16        3.48        1.32     32.12 o
 -24   2  16       25.86       22.51     11.38 o
 -22   2  16      181.37      145.15     14.71 o
 -20   2  16      263.30      211.70     15.72 o
 -18   2  16     1384.88     1271.04     34.13 o
 -16   2  16     1755.55     1783.84     41.88 o
 -14   2  16      791.83      909.85     27.14 o
 -12   2  16       40.86       94.84     16.96 o
 -10   2  16       22.93       13.92      8.82 o
  -8   2  16       34.44       41.30     10.84 o
  -6   2  16      828.71      848.08     35.10 o
  -4   2  16      121.19      117.77     15.72 o
  -2   2  16       34.51       18.20     12.33 o
   0   2  16       11.83       -6.19     11.83 o
   2   2  16       41.51       27.12     15.32 o
   4   2  16      256.85      248.74     17.97 o
 -29   3  16       11.83        4.04     18.50 o
 -27   3  16       33.26       30.09     19.59 o
 -25   3  16       66.21       43.68     17.74 o
 -23   3  16       26.03       -9.75     10.99 o
 -21   3  16       22.10       14.21     10.64 o
 -19   3  16      800.60      812.89     27.39 o
 -17   3  16        3.14       -5.00      9.61 o
 -15   3  16      563.18      518.95     21.89 o
 -13   3  16      539.88      441.88     19.35 o
 -11   3  16       11.92       11.89      9.15 o
  -9   3  16      893.08     1087.42     34.49 o
  -7   3  16      179.02      217.05     19.15 o
  -5   3  16       28.60       28.40     12.90 o
  -3   3  16      178.02      178.27     17.88 o
  -1   3  16      151.89      125.79     16.40 o
   1   3  16      149.85      118.94     14.72 o
   3   3  16       10.64       19.02     11.73 o
 -30   4  16        3.37       -1.04     20.05 o
 -28   4  16        0.03        8.58     18.84 o
 -26   4  16       62.65      100.18     27.87 o
 -24   4  16       79.46       79.19     16.71 o
 -22   4  16        0.49       -2.66     10.48 o
 -20   4  16       47.81       36.38     11.29 o
 -18   4  16      587.66      550.54     23.35 o
 -16   4  16      361.35      302.56     17.15 o
 -14   4  16      385.00      366.67     23.70 o
 -12   4  16      279.47      310.23     16.46 o
 -10   4  16      402.76      504.85     23.69 o
  -8   4  16       95.47      107.95     13.55 o
  -6   4  16       27.55       40.77     23.75 o
  -4   4  16       29.59       42.38     11.88 o
  -2   4  16       21.21       19.60     11.35 o
   0   4  16        2.03       -0.71     11.20 o
   2   4  16       49.64       72.73     20.99 o
 -29   5  16       21.85       51.94     22.92 o
 -27   5  16       61.50       86.24     23.50 o
 -25   5  16        2.04        5.07     13.46 o
 -23   5  16        0.63      -13.37     13.37 o
 -21   5  16      132.47      146.88     16.79 o
 -19   5  16       66.88       65.52     12.82 o
 -17   5  16      324.66      293.38     17.93 o
 -15   5  16      369.84      419.77     20.21 o
 -13   5  16       75.88      100.86     13.17 o
 -11   5  16       39.94       33.96     10.89 o
  -9   5  16       93.00      132.20     15.08 o
  -7   5  16      215.51      242.20     18.40 o
  -5   5  16       25.37        3.99     11.45 o
  -3   5  16       37.54       41.76     12.94 o
  -1   5  16       50.75       56.43     13.51 o
   1   5  16       52.81       71.35     14.10 o
   3   5  16       27.98        5.28     13.20 o
 -28   6  16        3.57      -12.34     23.41 o
 -26   6  16        4.46      -11.30     18.62 o
 -24   6  16       10.52       30.22     15.97 o
 -22   6  16        2.96        6.59     13.70 o
 -20   6  16        1.28      -10.57     10.57 o
 -18   6  16        0.12        1.37     11.08 o
 -16   6  16      379.69      428.10     30.31 o
 -14   6  16     1004.63      936.52     34.83 o
 -12   6  16     1016.53      912.71     30.36 o
 -10   6  16      307.78      302.82     18.37 o
  -8   6  16      208.06      219.67     21.66 o
  -6   6  16       29.25       32.48     17.98 o
  -4   6  16       31.50       28.12     12.77 o
  -2   6  16        1.33       -1.70     11.75 o
   0   6  16        1.13       -4.73     12.23 o
 -25   7  16        9.58       21.37     17.17 o
 -23   7  16       27.21       48.86     17.58 o
 -21   7  16        3.37       -7.47     14.13 o
 -19   7  16        7.31       13.48     11.54 o
 -17   7  16      207.62      176.57     19.06 o
 -15   7  16      224.67      210.89     20.29 o
 -13   7  16       36.71       15.56     13.72 o
 -11   7  16       65.22       45.95     14.14 o
  -9   7  16       72.33       82.54     13.46 o
  -7   7  16       51.36       35.80     13.63 o
  -5   7  16      238.82      232.30     35.10 o
  -3   7  16       96.37       82.23     15.68 o
  -1   7  16       56.57       72.27     17.25 o
 -24   8  16        3.45       23.50     16.92 o
 -22   8  16       20.05       32.31     17.27 o
 -20   8  16       20.47       14.72     19.38 o
 -18   8  16        1.13       -3.00     14.75 o
 -16   8  16       11.23       47.76     16.02 o
 -14   8  16      125.86      138.11     18.46 o
 -12   8  16      356.52      298.82     22.76 o
 -10   8  16      192.85      141.85     18.19 o
  -8   8  16        7.72        0.81     15.30 o
  -6   8  16        5.04        5.56     15.43 o
  -4   8  16        9.33       20.74     14.86 o
  -2   8  16       22.51        8.83     27.98 o
 -21   9  16       22.12       32.23     21.46 o
 -19   9  16       41.46       15.05     19.70 o
 -17   9  16       60.36       67.94     21.71 o
 -15   9  16        0.01       -7.03     13.63 o
 -13   9  16        2.19      -12.79     12.79 o
 -11   9  16       21.01       32.90     18.52 o
  -9   9  16       82.62       43.55     18.92 o
  -7   9  16      124.91      149.25     22.04 o
  -5   9  16       23.33        8.19     15.59 o
 -18  10  16        0.00       -2.40     20.40 o
 -16  10  16        1.21      -12.16     20.17 o
 -14  10  16        2.71        0.07     15.33 o
 -12  10  16        0.33       -4.73     17.21 o
 -10  10  16        9.79       16.30     19.00 o
  -8  10  16       10.75       44.79     21.69 o
 -31   1  17        0.33      -17.78     17.78 o
 -29   1  17        0.26       -7.41     31.17 o
 -27   1  17       15.55        9.85     22.74 o
 -25   1  17        0.55        1.41     11.63 o
 -23   1  17       30.07       45.97     12.30 o
 -21   1  17       21.32       30.93     11.68 o
 -19   1  17        0.88        0.41      9.97 o
 -17   1  17      167.49      136.46     13.88 o
 -15   1  17      153.87      119.26     12.57 o
 -13   1  17       75.94       46.31     10.22 o
 -11   1  17      272.01      313.58     16.11 o
  -9   1  17      545.99      609.74     30.67 o
  -7   1  17       40.86       43.15     14.07 o
  -5   1  17       57.80       38.70     13.69 o
  -3   1  17       13.68       12.00     13.58 o
  -1   1  17        1.19       16.25     13.55 o
   1   1  17        2.82        5.25     13.29 o
   3   1  17        9.19        1.80     16.46 o
 -30   2  17        4.50      -15.75     19.50 o
 -28   2  17       11.43       -6.38     17.60 o
 -26   2  17        1.42      -12.81     12.81 o
 -24   2  17       19.60       21.24     11.65 o
 -22   2  17       11.56       -7.53     10.71 o
 -20   2  17      174.95      195.95     15.55 o
 -18   2  17       54.58       85.70     12.57 o
 -16   2  17      109.86      152.19     14.00 o
 -14   2  17        5.64       19.32     11.21 o
 -12   2  17       62.75       33.79     10.07 o
 -10   2  17       27.08       38.59     11.77 o
  -8   2  17      671.44      698.99     32.70 o
  -6   2  17      151.96      155.20     21.39 o
  -4   2  17      167.72      208.25     20.92 o
  -2   2  17      169.86      202.72     19.21 o
   0   2  17      178.25      176.51     18.85 o
   2   2  17       96.61       43.05     15.85 o
 -29   3  17        8.23      -19.68     21.59 o
 -27   3  17        3.89      -13.73     17.13 o
 -25   3  17        3.09        1.17     13.43 o
 -23   3  17       40.01       28.79     17.78 o
 -21   3  17        5.95        3.94     10.93 o
 -19   3  17        7.65        7.63     10.43 o
 -17   3  17        0.72        4.68      9.88 o
 -15   3  17      274.31      212.35     15.40 o
 -13   3  17     1397.98     1267.78     33.68 o
 -11   3  17      517.97      616.91     27.07 o
  -9   3  17       16.24       40.98     14.63 o
  -7   3  17       42.62       44.95     15.18 o
  -5   3  17       16.84      -11.05     12.27 o
  -3   3  17        0.28       18.69     12.81 o
  -1   3  17       37.27       27.38     14.10 o
   1   3  17        0.06        2.03     11.89 o
 -28   4  17       16.48       10.68     20.27 o
 -26   4  17       60.34       53.77     16.60 o
 -24   4  17        0.89      -12.85     12.85 o
 -22   4  17        2.31      -10.91     10.91 o
 -20   4  17       43.66       30.37     12.00 o
 -18   4  17       35.54       44.25     11.86 o
 -16   4  17       66.65       81.44     14.10 o
 -14   4  17      182.29      145.97     13.95 o
 -12   4  17        0.36      -14.77     18.65 o
 -10   4  17      448.39      367.08     21.12 o
  -8   4  17        7.21        2.33     13.01 o
  -6   4  17       61.52       66.16     14.86 o
  -4   4  17       60.47       83.41     13.92 o
  -2   4  17       92.25      125.57     19.00 o
   0   4  17       32.06       30.24     13.39 o
   2   4  17       29.89        9.36     19.57 o
 -29   5  17       36.32       32.09     22.37 o
 -27   5  17       17.26       37.31     21.43 o
 -25   5  17        0.25        8.88     15.29 o
 -23   5  17        5.13      -13.85     13.85 o
 -21   5  17       10.84       11.54     11.44 o
 -19   5  17       25.08       25.10     11.92 o
 -17   5  17       58.43       95.78     19.64 o
 -15   5  17       59.84       57.83     14.21 o
 -13   5  17       42.21       27.81     11.13 o
 -11   5  17      161.04      119.99     14.30 o
  -9   5  17       47.48       61.78     13.68 o
  -7   5  17       34.80       38.69     13.79 o
  -5   5  17       77.47       48.59     13.87 o
  -3   5  17       14.24        9.41     12.23 o
  -1   5  17       24.29       22.78     14.88 o
   1   5  17        6.00      -12.64     12.64 o
 -26   6  17       54.69       89.12     20.07 o
 -24   6  17       47.56       71.24     18.32 o
 -22   6  17       59.25       75.02     17.10 o
 -20   6  17        4.95        2.58     11.54 o
 -18   6  17       67.43       54.57     15.99 o
 -16   6  17       18.21       35.66     14.51 o
 -14   6  17       35.17       27.28     13.26 o
 -12   6  17       54.24       44.84     12.55 o
 -10   6  17        0.50       13.78     13.79 o
  -8   6  17      127.22       67.92     15.00 o
  -6   6  17       33.76       43.41     14.10 o
  -4   6  17        6.99        0.90     12.00 o
  -2   6  17        4.66      -13.61     13.61 o
   0   6  17       19.71       24.30     18.82 o
 -25   7  17       21.95        5.14     17.05 o
 -23   7  17       31.29       24.06     16.52 o
 -21   7  17       40.66       41.89     17.00 o
 -19   7  17       20.48        2.02     16.64 o
 -17   7  17       51.80       72.82     16.49 o
 -15   7  17      272.80      342.72     24.25 o
 -13   7  17      354.70      438.56     25.93 o
 -11   7  17      385.22      365.39     24.15 o
  -9   7  17      122.06      110.00     17.00 o
  -7   7  17        3.32       15.24     13.42 o
  -5   7  17        0.18        7.51     16.77 o
  -3   7  17        1.40      -12.74     12.74 o
 -24   8  17       37.35       36.06     18.07 o
 -22   8  17        3.01       -7.92     21.66 o
 -20   8  17       21.06       -1.10     18.35 o
 -18   8  17       94.00       93.55     23.80 o
 -16   8  17       95.67      166.81     31.46 o
 -14   8  17       15.34        9.65     15.81 o
 -12   8  17       44.54       86.16     17.35 o
 -10   8  17       47.10       75.87     19.75 o
  -8   8  17      114.65      169.28     22.65 o
  -6   8  17      233.83      260.77     29.82 o
  -4   8  17      127.71      199.00     29.00 o
 -21   9  17        3.22        1.21     20.03 o
 -19   9  17       22.19       17.46     33.40 o
 -17   9  17      107.16      103.33     24.58 o
 -15   9  17      182.88      212.05     24.32 o
 -13   9  17      303.31      327.16     33.32 o
 -11   9  17      187.05      256.53     27.08 o
  -9   9  17      275.98      396.79     37.51 o
  -7   9  17      141.94      116.80     33.74 o
 -14  10  17        6.80      -12.46     22.57 o
 -12  10  17       18.03       26.99     30.50 o
 -30   0  18        0.84       37.92     31.98 o
 -28   0  18        0.91      -24.69     24.69 o
 -26   0  18       83.73      118.72     21.65 o
 -24   0  18     1088.07     1052.05     48.53 o
 -22   0  18      886.84      857.10     42.04 o
 -20   0  18      615.10      611.38     35.24 o
 -18   0  18     1099.73     1057.36     44.29 o
 -16   0  18      696.54      905.46     41.23 o
 -14   0  18       21.79       -7.60     13.21 o
 -12   0  18        8.26        3.91     17.27 o
 -10   0  18      894.55      652.32     46.42 o
  -8   0  18     2534.30     2528.84    104.72 o
  -6   0  18      881.19      833.41     51.14 o
  -4   0  18      100.90      142.77     25.64 o
  -2   0  18        6.19        9.31     18.89 o
   0   0  18        0.82       10.39     19.03 o
 -29   1  18       13.27       37.79     23.08 o
 -27   1  18      124.48      110.24     23.99 o
 -25   1  18      315.60      279.90     22.17 o
 -23   1  18       23.75       50.10     13.20 o
 -21   1  18        5.77       -9.82      9.82 o
 -19   1  18       15.14       11.53     10.57 o
 -17   1  18      377.78      331.02     18.17 o
 -15   1  18      918.31      819.97     27.13 o
 -13   1  18       44.53       36.99     10.40 o
 -11   1  18       50.43       12.19     14.02 o
  -9   1  18      254.92      244.87     21.42 o
  -7   1  18      629.82      641.31     35.83 o
  -5   1  18     1066.72     1095.41     41.86 o
  -3   1  18      502.33      453.96     30.09 o
  -1   1  18      282.82      281.20     22.14 o
   1   1  18       69.69       96.02     28.00 o
 -30   2  18        8.13        2.56     21.38 o
 -28   2  18        8.91       27.63     19.38 o
 -26   2  18       15.48       -2.79     14.46 o
 -24   2  18       34.13       66.56     14.35 o
 -22   2  18      170.82      148.84     24.89 o
 -20   2  18      450.00      394.65     27.66 o
 -18   2  18       91.82       59.95     12.18 o
 -16   2  18        2.88       -9.22      9.22 o
 -14   2  18       31.46       56.18     11.30 o
 -12   2  18      180.71      169.98     16.60 o
 -10   2  18      686.42      671.96     33.70 o
  -8   2  18      601.18      574.66     31.29 o
  -6   2  18      233.72      227.95     42.91 o
  -4   2  18       18.81        5.19     13.79 o
  -2   2  18        0.34       -5.36     13.21 o
   0   2  18      145.87      183.85     20.24 o
 -29   3  18        8.92        0.95     19.45 o
 -27   3  18       20.47       -1.85     39.74 o
 -25   3  18        3.38       -9.22     14.05 o
 -23   3  18      373.44      394.75     21.48 o
 -21   3  18      287.79      336.11     19.83 o
 -19   3  18        2.73        3.81     11.48 o
 -17   3  18       55.37       49.14     11.64 o
 -15   3  18      675.27      717.63     25.67 o
 -13   3  18       42.67       97.62     14.82 o
 -11   3  18       96.49       59.12     16.58 o
  -9   3  18       11.73        0.74     13.28 o
  -7   3  18      100.14       98.06     16.85 o
  -5   3  18      134.15      135.05     18.08 o
  -3   3  18      287.32      309.26     24.01 o
  -1   3  18       21.06       28.21     15.45 o
 -28   4  18        0.59      -20.20     20.20 o
 -26   4  18       19.06       20.59     16.06 o
 -24   4  18       53.90       46.08     16.93 o
 -22   4  18       22.29       28.32     12.42 o
 -20   4  18       21.93       26.40     12.13 o
 -18   4  18       38.54       46.73     12.03 o
 -16   4  18       69.88       50.93     13.86 o
 -14   4  18      276.52      241.69     19.45 o
 -12   4  18      316.62      387.74     49.50 o
 -10   4  18        4.49        7.76     13.91 o
  -8   4  18        2.57       -7.73     12.52 o
  -6   4  18       92.96       90.47     17.16 o
  -4   4  18        3.55       -9.65     11.58 o
  -2   4  18      137.53      166.44     17.61 o
   0   4  18       33.48       44.06     15.76 o
 -27   5  18        0.11        1.28     21.36 o
 -25   5  18       54.69       38.37     19.71 o
 -23   5  18       92.81      134.07     19.22 o
 -21   5  18       57.72       91.43     14.99 o
 -19   5  18      134.52      161.21     15.96 o
 -17   5  18       53.77       23.68     14.10 o
 -15   5  18        2.54       10.20     13.89 o
 -13   5  18        6.97        2.92     11.24 o
 -11   5  18      104.76       92.96     15.87 o
  -9   5  18      157.17      177.17     18.37 o
  -7   5  18       37.63       75.78     16.05 o
  -5   5  18       51.21       54.47     14.58 o
  -3   5  18       80.35       79.07     15.71 o
  -1   5  18       32.80       14.52     15.32 o
 -26   6  18       10.87       13.62     17.09 o
 -24   6  18       35.60       25.04     21.23 o
 -22   6  18       69.76       62.21     18.70 o
 -20   6  18      182.90      189.62     20.20 o
 -18   6  18      320.05      398.25     30.37 o
 -16   6  18      537.58      605.16     30.78 o
 -14   6  18      459.29      436.11     48.56 o
 -12   6  18      342.83      352.84     23.00 o
 -10   6  18      100.66       90.92     17.01 o
  -8   6  18        0.01      -12.36     12.36 o
  -6   6  18       21.24       32.12     14.13 o
  -4   6  18        2.81       -3.14     12.92 o
 -25   7  18        3.60        4.30     16.13 o
 -23   7  18        8.21        5.04     18.90 o
 -21   7  18       11.50       39.45     19.70 o
 -19   7  18       17.41       31.11     15.60 o
 -17   7  18        0.97       14.63     14.21 o
 -15   7  18       48.89       51.64     16.33 o
 -13   7  18      195.75      280.70     22.87 o
 -11   7  18      181.65      187.12     22.99 o
  -9   7  18      307.04      250.76     52.56 o
  -7   7  18      149.78      147.68     25.87 o
  -5   7  18       46.66       62.59     24.30 o
 -22   8  18        3.22       28.31     21.50 o
 -20   8  18        4.26        7.12     18.15 o
 -18   8  18      147.66      127.29     20.66 o
 -16   8  18      465.54      625.31     32.58 o
 -14   8  18      333.27      391.21     27.25 o
 -12   8  18       52.81       66.20     20.68 o
 -10   8  18       67.95       68.39     20.32 o
  -8   8  18       12.44       30.59     18.87 o
  -6   8  18        6.59       12.41     26.58 o
 -19   9  18       35.98       55.21     21.94 o
 -17   9  18       25.87       44.74     17.79 o
 -15   9  18        2.43        3.09     21.19 o
 -13   9  18        9.57        3.04     17.56 o
 -11   9  18       37.94       58.09     20.28 o
 -29   1  19        7.00        8.77     20.19 o
 -27   1  19        4.66        7.37     27.19 o
 -25   1  19      128.36      175.67     17.03 o
 -23   1  19       60.46       74.46     14.59 o
 -21   1  19       28.77       20.29     11.30 o
 -19   1  19       14.88       -3.24     13.30 o
 -17   1  19       95.90       88.39     12.95 o
 -15   1  19      186.24      167.83     16.65 o
 -13   1  19      310.01      278.78     23.76 o
 -11   1  19        5.19        7.59     19.77 o
  -9   1  19       10.97        3.16     14.12 o
  -7   1  19        0.05       18.76     23.62 o
  -5   1  19        0.32        6.45     24.22 o
  -3   1  19        4.79       -4.97     13.62 o
  -1   1  19        5.05       14.50     14.43 o
 -30   2  19        2.55       37.20     23.47 o
 -28   2  19        3.32       45.47     21.51 o
 -26   2  19       15.46       16.83     17.31 o
 -24   2  19      120.77      164.56     16.74 o
 -22   2  19      108.46      100.56     14.50 o
 -20   2  19       89.68      104.72     13.66 o
 -18   2  19       60.56       57.75     12.58 o
 -16   2  19      151.61      155.13     16.79 o
 -14   2  19       25.16       -4.17     11.31 o
 -12   2  19      531.39      441.93     34.07 o
 -10   2  19      319.85      246.68     22.57 o
  -8   2  19       95.35       87.53     17.46 o
  -6   2  19      128.66      155.19     19.70 o
  -4   2  19       67.46       70.74     16.92 o
  -2   2  19       69.49      115.78     19.08 o
 -29   3  19       13.17       26.72     21.58 o
 -27   3  19       53.92       70.96     18.65 o
 -25   3  19       52.91       67.15     23.45 o
 -23   3  19       85.16       66.77     14.80 o
 -21   3  19       74.80       95.47     15.10 o
 -19   3  19       29.39       48.56     12.94 o
 -17   3  19      226.38      228.42     19.86 o
 -15   3  19      226.67      168.25     17.25 o
 -13   3  19       69.73       50.46     26.52 o
 -11   3  19      206.65      216.76     21.56 o
  -9   3  19       34.34       36.41     16.00 o
  -7   3  19       14.60        9.67     14.82 o
  -5   3  19        4.73       -1.10     14.19 o
  -3   3  19        0.34       -5.19     19.30 o
 -28   4  19       37.51       17.94     22.57 o
 -26   4  19        0.72      -14.29     14.29 o
 -24   4  19       19.30       -3.17     12.66 o
 -22   4  19        4.58       13.87     12.10 o
 -20   4  19        8.43       -8.11     11.06 o
 -18   4  19       10.79        2.72     12.75 o
 -16   4  19       83.04       62.04     15.06 o
 -14   4  19       26.77       19.58     13.35 o
 -12   4  19       10.08      -11.28     13.90 o
 -10   4  19        3.77      -13.00     13.00 o
  -8   4  19       33.70       50.47     18.96 o
  -6   4  19       10.68        5.42     12.51 o
  -4   4  19        0.02       -7.60     12.50 o
 -27   5  19       13.82       15.74     22.19 o
 -25   5  19        0.02        1.99     15.47 o
 -23   5  19        0.41        5.26     13.08 o
 -21   5  19        0.11        7.50     12.21 o
 -19   5  19       15.49       30.37     32.35 o
 -17   5  19        6.76       13.34     14.24 o
 -15   5  19      131.57      144.57     17.90 o
 -13   5  19      184.21      228.82     20.45 o
 -11   5  19        0.01       -3.57     15.79 o
  -9   5  19       23.91       22.23     14.35 o
  -7   5  19        3.69       -0.42     12.82 o
  -5   5  19        1.00        8.79     13.20 o
 -26   6  19       14.33       28.55     17.31 o
 -24   6  19        5.62       -9.36     14.80 o
 -22   6  19       42.48       14.53     19.30 o
 -20   6  19       97.58       74.68     17.55 o
 -18   6  19       21.14        9.10     14.47 o
 -16   6  19        4.46       38.06     15.51 o
 -14   6  19        2.32       -6.08     15.28 o
 -12   6  19       41.71       97.63     20.14 o
 -10   6  19        4.31       -1.52     14.27 o
  -8   6  19        0.67        0.18     13.16 o
  -6   6  19        0.03      -14.48     14.48 o
 -23   7  19        4.73       20.34     20.17 o
 -21   7  19       20.01        7.15     18.41 o
 -19   7  19      176.30      183.74     21.98 o
 -17   7  19      197.27      226.62     39.77 o
 -15   7  19       71.64      109.44     18.95 o
 -13   7  19       11.32       11.11     17.06 o
 -11   7  19        2.43      -11.07     17.27 o
  -9   7  19        1.88       -4.69     20.04 o
  -7   7  19        0.16       11.84     15.16 o
 -20   8  19        2.47      -16.24     18.20 o
 -18   8  19        7.43       31.93     18.50 o
 -16   8  19      137.34      168.99     21.65 o
 -14   8  19      162.13      190.73     26.41 o
 -12   8  19       61.86      105.19     22.66 o
 -10   8  19      132.51      144.21     38.59 o
 -30   0  20       12.27       12.41     30.09 o
 -28   0  20       39.56       90.55     34.95 o
 -26   0  20      251.81      359.07     32.67 o
 -24   0  20       18.08       40.97     19.20 o
 -22   0  20       55.47       61.11     20.26 o
 -20   0  20      415.67      387.23     29.61 o
 -18   0  20      440.13      532.66     32.89 o
 -16   0  20      142.35      207.54     32.66 o
 -14   0  20      912.47     1051.75     62.48 o
 -12   0  20     1405.11     1384.52     73.54 o
 -10   0  20      541.87      503.47     44.26 o
  -8   0  20       30.68       29.42     22.81 o
  -6   0  20       37.77       57.62     22.94 o
  -4   0  20        0.00        6.75     19.70 o
 -29   1  20       75.02      118.94     37.31 o
 -27   1  20       39.40       45.09     17.68 o
 -25   1  20        0.39        2.14     12.32 o
 -23   1  20       30.16       61.29     15.13 o
 -21   1  20       56.94       83.20     13.81 o
 -19   1  20        4.54       -7.83     10.79 o
 -17   1  20        7.98       15.73     12.05 o
 -15   1  20        0.08       -7.80     14.25 o
 -13   1  20      269.21      251.29     25.23 o
 -11   1  20      635.39      783.34     37.97 o
  -9   1  20     1059.96     1169.52     46.42 o
  -7   1  20      589.80      571.02     31.96 o
  -5   1  20      271.76      223.95     22.00 o
  -3   1  20      100.04       85.73     18.27 o
 -28   2  20       23.46       15.64     20.71 o
 -26   2  20       25.14       25.50     17.06 o
 -24   2  20      180.85      241.31     19.57 o
 -22   2  20      133.62      171.34     16.56 o
 -20   2  20       66.20       64.83     13.93 o
 -18   2  20      244.24      255.30     29.48 o
 -16   2  20      559.12      597.80     33.56 o
 -14   2  20      372.18      355.33     27.18 o
 -12   2  20      322.62      302.05     45.81 o
 -10   2  20      255.29      224.90     22.31 o
  -8   2  20      124.04      108.85     18.74 o
  -6   2  20       29.72       63.75     29.82 o
  -4   2  20       51.88       74.17     17.45 o
 -29   3  20       39.13       60.47     23.42 o
 -27   3  20       86.48       85.68     19.39 o
 -25   3  20      327.27      329.50     21.85 o
 -23   3  20       28.77       32.89     13.66 o
 -21   3  20        4.30        5.53     11.92 o
 -19   3  20      132.75      133.92     20.31 o
 -17   3  20      171.70      147.73     18.17 o
 -15   3  20       34.28       13.70     15.27 o
 -13   3  20        0.21      -15.65     15.65 o
 -11   3  20       92.92       66.41     17.27 o
  -9   3  20       84.94       84.56     18.30 o
  -7   3  20      212.22      270.58     35.56 o
  -5   3  20       84.99       72.71     25.71 o
 -28   4  20        0.01      -20.23     20.23 o
 -26   4  20        9.93        8.94     15.76 o
 -24   4  20       73.45       84.43     15.72 o
 -22   4  20      132.95      165.00     17.38 o
 -20   4  20       47.90       58.57     21.47 o
 -18   4  20        6.37        0.87     13.03 o
 -16   4  20      211.87      219.70     20.63 o
 -14   4  20      225.73      220.36     22.92 o
 -12   4  20       43.74       26.50     15.65 o
 -10   4  20       30.81       17.51     15.13 o
  -8   4  20        3.38       -0.39     14.43 o
  -6   4  20        9.65        3.29     13.14 o
 -27   5  20       29.39       66.26     18.69 o
 -25   5  20        4.37      -15.41     15.41 o
 -23   5  20       29.28       28.28     19.07 o
 -21   5  20       19.10        7.66     14.71 o
 -19   5  20        0.04        2.34     14.65 o
 -17   5  20        1.01       -6.73     13.16 o
 -15   5  20        1.50       14.82     16.64 o
 -13   5  20      155.37      159.08     31.51 o
 -11   5  20      104.91       75.01     16.26 o
  -9   5  20       37.47       18.90     21.63 o
  -7   5  20       28.70       36.32     14.97 o
 -24   6  20        0.16       18.55     20.23 o
 -22   6  20        4.68      -14.97     14.97 o
 -20   6  20      103.06       92.47     18.75 o
 -18   6  20      267.86      356.90     25.75 o
 -16   6  20      139.79      206.52     47.23 o
 -14   6  20       41.08        6.28     17.75 o
 -12   6  20       11.06      -15.03     29.42 o
 -10   6  20        1.61      -11.61     13.90 o
  -8   6  20        7.57        9.84     15.02 o
 -23   7  20        1.76        8.62     19.44 o
 -21   7  20        6.12       19.07     25.77 o
 -19   7  20        0.03        1.18     16.18 o
 -17   7  20      124.55      129.32     20.64 o
 -15   7  20      130.44      123.47     22.42 o
 -13   7  20       58.03       78.69     21.16 o
 -11   7  20       87.66      135.46     32.99 o
 -16   8  20       47.93       39.81     21.36 o
 -29   1  21        8.72       27.19     22.58 o
 -27   1  21       18.49       35.35     25.61 o
 -25   1  21       26.69       52.82     14.67 o
 -23   1  21       33.95       17.06     12.87 o
 -21   1  21        0.02       -1.68     11.92 o
 -19   1  21        0.01       -6.08     13.27 o
 -17   1  21       20.77       16.53     15.65 o
 -15   1  21        0.10      -10.98     15.52 o
 -13   1  21       17.90       51.05     17.36 o
 -11   1  21       93.55       90.42     19.31 o
  -9   1  21        3.74        1.45     27.80 o
  -7   1  21       39.83       51.23     16.89 o
 -28   2  21       22.29       16.83     41.90 o
 -26   2  21      137.55      125.67     17.56 o
 -24   2  21       51.45       48.14     15.35 o
 -22   2  21        1.73       -6.61     12.19 o
 -20   2  21        8.20      -12.78     12.78 o
 -18   2  21        0.15        9.62     18.01 o
 -16   2  21       26.73        5.52     14.93 o
 -14   2  21       13.67        9.15     15.92 o
 -12   2  21        1.26       17.40     16.18 o
 -10   2  21       90.93       32.70     16.66 o
  -8   2  21       18.95        9.29     15.88 o
  -6   2  21        0.66       14.38     28.95 o
 -27   3  21        6.86       11.70     16.67 o
 -25   3  21        0.15       -1.63     13.11 o
 -23   3  21       33.45       38.01     16.83 o
 -21   3  21        1.14       -0.93     14.85 o
 -19   3  21       37.09       55.96     17.35 o
 -17   3  21       38.97       47.90     18.96 o
 -15   3  21      229.69      183.45     23.06 o
 -13   3  21      296.16      268.69     25.63 o
 -11   3  21       43.57       10.97     21.93 o
  -9   3  21        1.11       -3.16     14.43 o
  -7   3  21        0.50       -0.62     14.51 o
 -26   4  21        9.49       13.89     17.42 o
 -24   4  21        1.48      -11.35     15.14 o
 -22   4  21        6.91        0.70     13.78 o
 -20   4  21       98.92       93.82     18.56 o
 -18   4  21       24.91       33.60     18.63 o
 -16   4  21        7.77        7.48     17.81 o
 -14   4  21        2.61      -15.07     15.07 o
 -12   4  21       54.88       59.43     17.74 o
 -10   4  21       67.88       47.14     18.19 o
  -8   4  21       30.56       44.92     15.71 o
 -25   5  21        8.82        5.40     19.27 o
 -23   5  21       37.32       54.25     17.88 o
 -21   5  21        5.85       -7.00     20.96 o
 -19   5  21       26.81       12.58     16.00 o
 -17   5  21      237.32      289.21     28.59 o
 -15   5  21      109.18      138.26     22.33 o
 -13   5  21       68.37       80.41     20.93 o
 -11   5  21       79.13       83.88     18.13 o
  -9   5  21       40.94       66.27     22.20 o
 -22   6  21        0.22       -4.96     15.49 o
 -20   6  21        4.63      -16.87     19.59 o
 -18   6  21       36.73        8.90     19.97 o
 -16   6  21        2.77      -17.03     17.03 o
 -14   6  21        4.33      -16.75     16.75 o
 -12   6  21        0.29        2.26     17.79 o
 -19   7  21        1.61        4.70     21.32 o
 -17   7  21        1.18      -27.11     28.20 o
 -15   7  21        6.76        2.88     18.24 o
 -28   0  22        8.86        1.21     28.07 o
 -26   0  22        7.45       25.96     20.35 o
 -24   0  22       40.90       19.35     20.53 o
 -22   0  22      207.20      180.28     34.55 o
 -20   0  22       80.84       66.12     29.01 o
 -18   0  22      236.86      308.75     39.13 o
 -16   0  22      363.01      368.26     41.83 o
 -14   0  22       22.15       47.10     25.50 o
 -12   0  22        0.17       22.54     22.54 o
 -10   0  22        0.01       -0.13     20.92 o
  -8   0  22       83.16       66.26     25.50 o
 -27   1  22        0.02       13.26     18.56 o
 -25   1  22       39.18       50.02     17.02 o
 -23   1  22       52.88       54.68     17.46 o
 -21   1  22        6.91        5.51     17.22 o
 -19   1  22        3.75       -8.64     15.07 o
 -17   1  22       37.26       17.82     16.73 o
 -15   1  22      185.61      145.16     21.64 o
 -13   1  22      234.47      264.83     25.28 o
 -11   1  22       82.87      102.28     19.80 o
  -9   1  22       17.08       23.14     17.16 o
 -26   2  22       43.21       53.58     15.63 o
 -24   2  22       27.72       39.86     27.21 o
 -22   2  22      104.72       98.42     24.04 o
 -20   2  22      317.92      338.14     67.67 o
 -18   2  22      232.85      276.50     27.00 o
 -16   2  22      160.40      179.81     44.46 o
 -14   2  22      113.45       79.91     24.09 o
 -12   2  22       25.63       10.60     26.65 o
 -10   2  22        9.26       14.18     16.58 o
 -27   3  22       13.27       22.92     17.46 o
 -25   3  22        1.84        9.67     15.52 o
 -23   3  22       35.85       47.51     17.80 o
 -21   3  22       89.35       93.09     18.98 o
 -19   3  22       22.59       36.24     19.65 o
 -17   3  22       81.62      113.56     21.75 o
 -15   3  22      142.49      212.20     24.83 o
 -13   3  22      164.47      171.25     24.63 o
 -11   3  22      176.64      215.19     23.99 o
  -9   3  22      112.96       63.71     19.46 o
 -24   4  22       34.00       29.65     17.23 o
 -22   4  22       33.59       26.25     16.73 o
 -20   4  22      222.60      235.63     27.87 o
 -18   4  22      344.58      428.71     33.08 o
 -16   4  22       36.98       49.79     18.89 o
 -14   4  22        4.99        1.38     16.93 o
 -12   4  22        7.41       -3.49     16.11 o
 -23   5  22        5.81       21.66     16.89 o
 -21   5  22        0.41      -15.50     20.22 o
 -19   5  22        1.20        2.73     18.65 o
 -17   5  22       73.97       95.79     22.20 o
 -15   5  22       56.93       87.02     22.00 o
 -13   5  22        9.33        4.45     17.50 o
 -18   6  22        0.67        6.36     24.15 o
 -25   1  23        0.83      -15.23     15.23 o
 -23   1  23       19.33       59.79     22.27 o
 -21   1  23        7.93      -22.70     22.74 o
 -19   1  23       36.50       44.20     28.41 o
 -17   1  23       48.21       32.28     19.40 o
 -15   1  23       83.91      112.86     24.83 o
 -13   1  23       11.85        8.17     20.31 o
 -26   2  23       26.37       10.65     16.68 o
 -24   2  23       88.92      109.09     20.60 o
 -22   2  23       39.94       12.27     20.16 o
 -20   2  23       27.38       27.21     20.02 o
 -18   2  23        8.75       -2.63     16.88 o
 -16   2  23        6.10        9.02     17.51 o
 -14   2  23       29.55       56.08     18.58 o
 -12   2  23       35.23       11.49     20.31 o
 -23   3  23       24.19        8.60     19.37 o
 -21   3  23       62.62       66.86     21.51 o
 -19   3  23      101.16      100.62     55.06 o
 -17   3  23      188.81      284.45     28.72 o
 -15   3  23      133.09      122.92     22.75 o
 -13   3  23       33.51       31.74     34.61 o
 -22   4  23        4.48       23.13     28.54 o
 -20   4  23        3.21       17.93     19.46 o
 -18   4  23        7.88        7.48     18.32 o
 -16   4  23       33.39       50.37     35.83 o
 -22   0  24      212.04      204.30     40.08 o
 -20   0  24      288.00      357.46     46.29 o
 -18   0  24      114.54       92.71     31.85 o
 -16   0  24      115.65      118.75     31.98 o
 -23   1  24       66.12      104.78     25.74 o
 -21   1  24        5.13       -1.65     18.27 o
 -19   1  24        8.91       -3.00     29.49 o
 -17   1  24       20.63        6.49     18.07 o
 -20   2  24      131.92      160.53     33.40 o
 -18   2  24       62.68       97.53     22.70 o
 
